# Supplementary material for: 1,2-Diphenyl­ethane-1,2-diyl diiso­nico­tinate monohydrate
Source: Acta Crystallogr Sect E Struct Rep Online. 2008 Sep 24;64(Pt 10):o1992. doi: 10.1107/S1600536808022484 (PMC2959455; doi:10.1107/S1600536808022484)
Supplement: Supplementary file 1 [file e-64-o1992-sup1.cif]

##############################################################################
###                                                                        ###
###        Electronic paper (Acta Crystallographica Section E)             ###
###                                                                        ###
##############################################################################
#                                                                            #
# This CIF contains the data in a paper accepted for publication in Acta     #
# Crystallographica Section E. It conforms to the requirements of Notes      #
# for Authors for Section E, and has been peer reviewed under the auspices   #
# of the IUCr Commission on Journals.                                        #
#                                                                            #
# Full details of the Crystallographic Information File format               #
# are given in the paper "The Crystallographic Information File (CIF):       #
# a New Standard Archive File for Crystallography" by S. R. Hall, F. H.      #
# Allen and I. D. Brown [Acta Cryst. (1991), A47, 655-685].                  #
#                                                                            #
# The current version of the core CIF dictionary is obtainable from          #
# ftp://ftp.iucr.org/pub/cif_core.dic. The current version number is 2.4.    #
#                                                                            #
# Software is freely available for graphical display of the structure(s) in  #
# this CIF.  For information consult the CIF home page http://www.iucr.org/  #
# cif/home.html                                                              #
#                                                                            #
# This file may be used for bona fide research purposes within the           #
# scientific community so long as proper attribution is given to the journal # 
# article from which it was obtained.                                        #
#                                                                            #
##############################################################################
                                             
data_z0612
_audit_creation_method     'from SHELXL97 CIF and IUCr SHELXL97-template'
_journal_date_recd_electronic     2008-06-14
_journal_date_accepted     2008-07-17
_journal_name_full     'Acta Crystallographica, Section E'
_journal_year     2008
_journal_volume     64
_journal_issue     10
_journal_page_first     o1992
_journal_page_last     o1992
_journal_paper_category     QO
_journal_coeditor_code     SG2251
_publ_contact_author_name     'Xiaoqiang, Sun'
_publ_contact_author_address
;
Department of Chemistry Engineering
Jiangsu Polytechnic University
Changzhou 213164
People's Republic of China
;
_publ_contact_author_email     'xieyima@hotmail.com'
_publ_contact_author_fax     '0519-83290005'
_publ_contact_author_phone     '0519-83290005'
_publ_section_title
;
(1<i>R</i>,2<i>R</i>)-1,2-Diphenylethane-1,2-diyl diisonicotinate monohydrate
;
_publ_section_title_footnote
;
 Contribution No 20272019
;
loop_
    _publ_author_name
    _publ_author_footnote
    _publ_author_address
    'Yan, Jiang'
;
Current address: Department of Chemistry Engineering
Jiangsu Polytechnic University
;
;
Materials Chemistry Laboratory
Nanjing University of Science and Technology
Nanjing 210094
People's Republic of China
;
    'Qi, Meng' .
;
Department of Chemistry Engineering
Jiangsu Polytechnic University
Changzhou 213164
People's Republic of China
;
    'Haitao, Xi' .
;
Department of Chemistry Engineering
Jiangsu Polytechnic University
Changzhou 213164
People's Republic of China
;
    'Xiaoqiang, Sun' .
;
Department of Chemistry Engineering
Jiangsu Polytechnic University
Changzhou 213164
People's Republic of China
;
    'Xin, Wang' .
;
Materials Chemistry Laboratory
Nanjing University of Science and Technology
Nanjing 210094
People's Republic of China
;
data_I
_chemical_name_systematic
;
(1<i>R</i>,2<i>R</i>)-1,2-Diphenylethane-1,2-diyl diisonicotinate monohydrate
;
_chemical_name_common     ?
_chemical_formula_moiety     'C26 H20 N2 O4, H2 O'
_chemical_formula_sum     'C26 H22 N2 O5'
_chemical_formula_iupac     'C26 H20 N2 O4, H2 O'
_chemical_formula_weight     442.46
_chemical_melting_point     327
_symmetry_cell_setting     'Monoclinic'
_symmetry_space_group_name_H-M     'P2(1)'
_symmetry_space_group_name_Hall     'P 2yb'
loop_
    _symmetry_equiv_pos_as_xyz
    'x, y, z'
    '-x, y+1/2, -z'
_cell_length_a     11.925(10)
_cell_length_b     5.826(5)
_cell_length_c     17.787(15)
_cell_angle_alpha     90.00
_cell_angle_beta     105.629(10)
_cell_angle_gamma     90.00
_cell_volume     1190.1(17)
_cell_formula_units_Z     2
_cell_measurement_reflns_used     1142
_cell_measurement_theta_min     2.38
_cell_measurement_theta_max     21.64
_cell_measurement_temperature     291(2)
_exptl_crystal_description     acicular
_exptl_crystal_colour     colorless
_exptl_crystal_size_max     0.32
_exptl_crystal_size_mid     0.24
_exptl_crystal_size_min     0.22
_exptl_crystal_density_diffrn     1.235
_exptl_crystal_density_meas     ?
_exptl_crystal_density_method     'not measured'
_exptl_crystal_F_000     464
_exptl_absorpt_coefficient_mu     0.086
_exptl_absorpt_correction_type     'multi-scan'
_exptl_absorpt_process_details     '(SADABS; Bruker,2000)'
_exptl_absorpt_correction_T_min     0.979
_exptl_absorpt_correction_T_max     0.981
_exptl_special_details
;
;
_diffrn_ambient_temperature     291(2)
_diffrn_radiation_type     'MoK\a'
_diffrn_radiation_wavelength     0.71073
_diffrn_radiation_source     'sealed tube'
_diffrn_radiation_monochromator     'graphite'
_diffrn_measurement_device_type     'Bruker SMART APEX CCD'
_diffrn_measurement_method     'phi and omega scans'
_diffrn_detector_area_resol_mean     ?
_diffrn_reflns_number     6535
_diffrn_reflns_av_R_equivalents     0.0244
_diffrn_reflns_av_sigmaI/netI     0.0778
_diffrn_reflns_theta_min     1.77
_diffrn_reflns_theta_max     26.00
_diffrn_reflns_theta_full     26.00
_diffrn_measured_fraction_theta_max     0.991
_diffrn_measured_fraction_theta_full     0.991
_diffrn_reflns_limit_h_min     -14
_diffrn_reflns_limit_h_max     14
_diffrn_reflns_limit_k_min     -7
_diffrn_reflns_limit_k_max     7
_diffrn_reflns_limit_l_min     -21
_diffrn_reflns_limit_l_max     18
_diffrn_standards_number     ?
_diffrn_standards_interval_count     ?
_diffrn_standards_interval_time     ?
_diffrn_standards_decay_%     ?
_refine_special_details
;
Refinement of <i>F</i>^2^ against ALL reflections. The weighted <i>R</i>-factor
<i>wR</i> and goodness of fit <i>S</i> are based on <i>F</i>^2^, conventional
<i>R</i>-factors <i>R</i> are based on <i>F</i>, with <i>F</i> set to zero for
negative <i>F</i>^2^. The threshold expression of <i>F</i>^2^ >
\s(<i>F</i>^2^) is used only for calculating <i>R</i>-factors(gt) <i>etc</i>.
and is not relevant to the choice of reflections for refinement.
<i>R</i>-factors based on <i>F</i>^2^ are statistically about twice as large
as those based on <i>F</i>, and <i>R</i>- factors based on ALL data will be
even larger.
;
_reflns_number_total     2566
_reflns_number_gt     1816
_reflns_threshold_expression     >2sigma(I)
_refine_ls_structure_factor_coef     Fsqd
_refine_ls_matrix_type     full
_refine_ls_R_factor_all     0.0666
_refine_ls_R_factor_gt     0.0456
_refine_ls_wR_factor_gt     0.0834
_refine_ls_wR_factor_ref     0.0863
_refine_ls_goodness_of_fit_ref     1.104
_refine_ls_restrained_S_all     1.104
_refine_ls_number_reflns     2566
_refine_ls_number_parameters     304
_refine_ls_number_restraints     1
_refine_ls_hydrogen_treatment     mixed
_refine_ls_weighting_scheme     calc
_refine_ls_weighting_details
                 'calc w=1/[\s^2^(Fo^2^)+(0.0300P)^2^] where P=(Fo^2^+2Fc^2^)/3'
_atom_sites_solution_hydrogens     geom
_atom_sites_solution_primary     direct
_atom_sites_solution_secondary     difmap
_refine_ls_shift/su_max     0.000
_refine_ls_shift/su_mean     0.000
_refine_diff_density_max     0.128
_refine_diff_density_min     -0.110
_refine_ls_extinction_method     none
_refine_ls_extinction_coef     ?
_refine_ls_abs_structure_details     ?
_refine_ls_abs_structure_Flack     ?
loop_
    _atom_type_symbol
    _atom_type_description
    _atom_type_scat_dispersion_real
    _atom_type_scat_dispersion_imag
    _atom_type_scat_source
    'C' 'C' 0.0033 0.0016
                         'International Tables Vol C Tables 4.2.6.8 and 6.1.1.4'
    'H' 'H' 0.0000 0.0000
                         'International Tables Vol C Tables 4.2.6.8 and 6.1.1.4'
    'N' 'N' 0.0061 0.0033
                         'International Tables Vol C Tables 4.2.6.8 and 6.1.1.4'
    'O' 'O' 0.0106 0.0060
                         'International Tables Vol C Tables 4.2.6.8 and 6.1.1.4'
_computing_data_collection     'SMART (Bruker, 2000)'
_computing_cell_refinement     'SAINT (Bruker, 2000)'
_computing_data_reduction     'SAINT (Bruker, 2000)'
_computing_structure_solution     'SHELXTL (Sheldrick, 2008)'
_computing_structure_refinement     'SHELXTL (Sheldrick, 2008)'
_computing_molecular_graphics     'SHELXTL (Sheldrick, 2008)'
_computing_publication_material     'SHELXTL (Sheldrick, 2008)'
loop_
    _atom_site_type_symbol
    _atom_site_label
    _atom_site_fract_x
    _atom_site_fract_y
    _atom_site_fract_z
    _atom_site_U_iso_or_equiv
    _atom_site_adp_type
    _atom_site_calc_flag
    _atom_site_refinement_flags
    _atom_site_occupancy
    _atom_site_disorder_assembly
    _atom_site_disorder_group
    C C1 0.1366(3) 0.0950(8) 0.1997(2) 0.0617(9) Uani d . 1 . .
    H H1 0.1843 0.0198 0.2426 0.074 Uiso calc R 1 . .
    C C2 0.0250(3) 0.0040(7) 0.1606(2) 0.0610(10) Uani d . 1 . .
    H H2 0.0002 -0.1319 0.1784 0.073 Uiso calc R 1 . .
    C C3 -0.0446(3) 0.1107(7) 0.0988(2) 0.0658(10) Uani d . 1 . .
    H H3 -0.1171 0.0486 0.0744 0.079 Uiso calc R 1 . .
    C C4 -0.0107(3) 0.3060(7) 0.0718(2) 0.0644(10) Uani d . 1 . .
    H H4 -0.0598 0.3783 0.0287 0.077 Uiso calc R 1 . .
    C C5 0.1006(3) 0.4042(7) 0.1088(2) 0.0604(9) Uani d . 1 . .
    H H5 0.1237 0.5395 0.0895 0.072 Uiso calc R 1 . .
    C C6 0.1729(3) 0.2994(6) 0.17230(19) 0.0526(8) Uani d . 1 . .
    C C7 0.2931(2) 0.3938(6) 0.20841(16) 0.0479(8) Uani d . 1 . .
    H H7 0.2980 0.5524 0.1912 0.058 Uiso calc R 1 . .
    C C8 0.3874(3) 0.2465(7) 0.18741(17) 0.0520(8) Uani d . 1 . .
    H H8 0.3854 0.0892 0.2065 0.062 Uiso calc R 1 . .
    C C9 0.3699(2) 0.2474(6) 0.10007(17) 0.0454(7) Uani d . 1 . .
    C C10 0.3172(3) 0.0645(7) 0.05519(19) 0.0575(9) Uani d . 1 . .
    H H10 0.2938 -0.0621 0.0790 0.069 Uiso calc R 1 . .
    C C11 0.2988(3) 0.0677(7) -0.0256(2) 0.0592(9) Uani d . 1 . .
    H H11 0.2647 -0.0576 -0.0555 0.071 Uiso calc R 1 . .
    C C12 0.3315(3) 0.2587(7) -0.06095(19) 0.0545(8) Uani d . 1 . .
    H H12 0.3165 0.2639 -0.1150 0.065 Uiso calc R 1 . .
    C C13 0.3855(3) 0.4387(7) -0.01715(19) 0.0560(9) Uani d . 1 . .
    H H13 0.4093 0.5640 -0.0414 0.067 Uiso calc R 1 . .
    C C14 0.4059(2) 0.4372(6) 0.06493(19) 0.0511(8) Uani d . 1 . .
    H H14 0.4427 0.5604 0.0949 0.061 Uiso calc R 1 . .
    C C15 0.3427(3) 0.5843(7) 0.3341(2) 0.0534(8) Uani d . 1 . .
    C C16 0.3422(3) 0.5479(7) 0.4175(2) 0.0586(9) Uani d . 1 . .
    C C17 0.2955(3) 0.3621(7) 0.4423(2) 0.0629(10) Uani d . 1 . .
    H H17 0.2644 0.2469 0.4066 0.076 Uiso calc R 1 . .
    C C18 0.2919(3) 0.3359(7) 0.5200(2) 0.0611(10) Uani d . 1 . .
    H H18 0.2595 0.2051 0.5356 0.073 Uiso calc R 1 . .
    C C19 0.3806(3) 0.6880(6) 0.5480(2) 0.0611(10) Uani d . 1 . .
    H H19 0.4073 0.8048 0.5840 0.073 Uiso calc R 1 . .
    C C20 0.3910(3) 0.7229(7) 0.4693(2) 0.0639(10) Uani d . 1 . .
    H H20 0.4270 0.8507 0.4548 0.077 Uiso calc R 1 . .
    C C21 0.5955(3) 0.2419(6) 0.22411(18) 0.0478(8) Uani d . 1 . .
    C C22 0.7001(3) 0.3845(6) 0.25533(17) 0.0504(8) Uani d . 1 . .
    C C23 0.7001(3) 0.5913(7) 0.29022(18) 0.0551(9) Uani d . 1 . .
    H H23 0.6312 0.6513 0.2971 0.066 Uiso calc R 1 . .
    C C24 0.8028(3) 0.7121(7) 0.3155(2) 0.0608(10) Uani d . 1 . .
    H H24 0.8009 0.8528 0.3398 0.073 Uiso calc R 1 . .
    C C25 0.9004(3) 0.4385(8) 0.2745(2) 0.0661(10) Uani d . 1 . .
    H H25 0.9706 0.3818 0.2690 0.079 Uiso calc R 1 . .
    C C26 0.8048(3) 0.2999(7) 0.2472(2) 0.0590(9) Uani d . 1 . .
    H H26 0.8101 0.1579 0.2245 0.071 Uiso calc R 1 . .
    N N1 0.3370(3) 0.5066(6) 0.57225(18) 0.0654(8) Uani d . 1 . .
    N N2 0.9046(3) 0.6389(6) 0.30715(18) 0.0660(9) Uani d . 1 . .
    O O1 0.31042(17) 0.3875(4) 0.29344(11) 0.0516(6) Uani d . 1 . .
    O O2 0.36767(19) 0.7536(5) 0.30737(14) 0.0629(7) Uani d . 1 . .
    O O3 0.49642(18) 0.3587(4) 0.22757(12) 0.0531(6) Uani d . 1 . .
    O O4 0.59297(19) 0.0481(5) 0.19752(13) 0.0587(6) Uani d . 1 . .
    O O5 0.0848(2) 0.9233(6) 0.40864(18) 0.0779(9) Uani d . 1 . .
    H H5A 0.059(4) 0.815(9) 0.424(3) 0.093 Uiso d . 1 . .
    H H5B 0.047(3) 0.947(8) 0.362(3) 0.093 Uiso d . 1 . .
loop_
    _atom_site_aniso_label
    _atom_site_aniso_U_11
    _atom_site_aniso_U_22
    _atom_site_aniso_U_33
    _atom_site_aniso_U_12
    _atom_site_aniso_U_13
    _atom_site_aniso_U_23
    C1 0.061(2) 0.065(3) 0.058(2) 0.0020(18) 0.0136(18) 0.0043(19)
    C2 0.063(2) 0.059(3) 0.061(2) -0.0087(17) 0.0178(19) -0.0038(18)
    C3 0.062(2) 0.069(3) 0.064(2) -0.010(2) 0.0140(19) -0.015(2)
    C4 0.060(2) 0.067(3) 0.062(2) 0.0080(19) 0.0089(18) -0.005(2)
    C5 0.0522(18) 0.063(2) 0.064(2) 0.0058(18) 0.0123(16) -0.001(2)
    C6 0.0556(19) 0.057(2) 0.0475(18) -0.0030(16) 0.0178(15) -0.0043(17)
    C7 0.0533(17) 0.057(2) 0.0308(15) 0.0098(16) 0.0067(13) 0.0048(15)
    C8 0.0542(18) 0.062(2) 0.0420(17) -0.0031(16) 0.0175(15) 0.0039(16)
    C9 0.0432(15) 0.053(2) 0.0411(18) 0.0037(15) 0.0136(14) -0.0001(16)
    C10 0.0568(19) 0.065(2) 0.050(2) -0.0001(18) 0.0130(16) -0.0030(19)
    C11 0.061(2) 0.061(2) 0.054(2) -0.0055(19) 0.0127(17) -0.0121(19)
    C12 0.0562(18) 0.067(2) 0.0429(19) 0.0085(18) 0.0180(16) 0.0023(18)
    C13 0.0502(17) 0.064(2) 0.0525(19) 0.0065(17) 0.0121(15) 0.0081(18)
    C14 0.0488(17) 0.059(2) 0.0481(18) -0.0065(17) 0.0179(14) -0.0004(17)
    C15 0.0568(19) 0.052(2) 0.053(2) 0.0120(17) 0.0188(16) 0.0071(19)
    C16 0.064(2) 0.062(2) 0.0490(18) -0.0077(18) 0.0140(16) -0.0006(18)
    C17 0.066(2) 0.066(3) 0.055(2) -0.0181(18) 0.0140(18) -0.0070(19)
    C18 0.067(2) 0.059(2) 0.055(2) -0.0162(18) 0.0121(17) 0.0051(18)
    C19 0.065(2) 0.060(2) 0.057(2) -0.0133(19) 0.0159(17) -0.0154(19)
    C20 0.0620(19) 0.063(2) 0.065(2) -0.0051(18) 0.0138(18) -0.0064(19)
    C21 0.0522(17) 0.058(2) 0.0351(16) 0.0071(16) 0.0142(14) 0.0124(16)
    C22 0.0616(19) 0.060(2) 0.0320(15) 0.0033(17) 0.0170(14) 0.0072(16)
    C23 0.060(2) 0.065(3) 0.0394(17) 0.0064(17) 0.0124(15) 0.0017(17)
    C24 0.060(2) 0.063(3) 0.058(2) 0.0028(18) 0.0136(18) -0.0088(18)
    C25 0.063(2) 0.064(3) 0.072(2) -0.001(2) 0.0174(19) -0.011(2)
    C26 0.0579(19) 0.061(2) 0.058(2) -0.0075(17) 0.0152(17) -0.0077(18)
    N1 0.0718(19) 0.066(2) 0.0574(17) -0.0158(16) 0.0152(15) -0.0097(16)
    N2 0.0662(18) 0.066(2) 0.065(2) 0.0032(15) 0.0164(15) -0.0170(17)
    O1 0.0563(13) 0.0607(16) 0.0372(12) -0.0064(12) 0.0117(10) 0.0014(11)
    O2 0.0610(14) 0.0649(17) 0.0592(15) -0.0069(13) 0.0100(12) 0.0042(14)
    O3 0.0570(12) 0.0594(15) 0.0429(11) 0.0088(11) 0.0134(10) -0.0027(11)
    O4 0.0579(13) 0.0690(17) 0.0498(13) 0.0184(13) 0.0153(10) -0.0072(13)
    O5 0.0623(17) 0.073(2) 0.079(2) -0.0134(15) -0.0127(14) 0.0160(17)
_geom_special_details
;
 All esds (except the esd in the dihedral angle between two l.s. planes)
 are estimated using the full covariance matrix.  The cell esds are taken
 into account individually in the estimation of esds in distances, angles
 and torsion angles; correlations between esds in cell parameters are only
 used when they are defined by crystal symmetry.  An approximate (isotropic)
 treatment of cell esds is used for estimating esds involving l.s. planes.
;
loop_
    _geom_bond_atom_site_label_1
    _geom_bond_atom_site_label_2
    _geom_bond_site_symmetry_2
    _geom_bond_distance
    _geom_bond_publ_flag
    C1 C6 . 1.399(5) ?
    C1 C2 . 1.427(5) ?
    C1 H1 . 0.9300 ?
    C2 C3 . 1.339(5) ?
    C2 H2 . 0.9300 ?
    C3 C4 . 1.339(6) ?
    C3 H3 . 0.9300 ?
    C4 C5 . 1.433(5) ?
    C4 H4 . 0.9300 ?
    C5 C6 . 1.367(5) ?
    C5 H5 . 0.9300 ?
    C6 C7 . 1.507(4) ?
    C7 O1 . 1.471(3) ?
    C7 C8 . 1.538(4) ?
    C7 H7 . 0.9800 ?
    C8 O3 . 1.459(4) ?
    C8 C9 . 1.511(4) ?
    C8 H8 . 0.9800 ?
    C9 C10 . 1.377(5) ?
    C9 C14 . 1.394(5) ?
    C10 C11 . 1.394(5) ?
    C10 H10 . 0.9300 ?
    C11 C12 . 1.385(5) ?
    C11 H11 . 0.9300 ?
    C12 C13 . 1.361(5) ?
    C12 H12 . 0.9300 ?
    C13 C14 . 1.414(5) ?
    C13 H13 . 0.9300 ?
    C14 H14 . 0.9300 ?
    C15 O2 . 1.168(4) ?
    C15 O1 . 1.354(4) ?
    C15 C16 . 1.502(5) ?
    C16 C17 . 1.344(5) ?
    C16 C20 . 1.392(5) ?
    C17 C18 . 1.402(5) ?
    C17 H17 . 0.9300 ?
    C18 N1 . 1.369(5) ?
    C18 H18 . 0.9300 ?
    C19 N1 . 1.302(5) ?
    C19 C20 . 1.452(5) ?
    C19 H19 . 0.9300 ?
    C20 H20 . 0.9300 ?
    C21 O4 . 1.221(5) ?
    C21 O3 . 1.379(4) ?
    C21 C22 . 1.477(5) ?
    C22 C23 . 1.355(5) ?
    C22 C26 . 1.386(4) ?
    C23 C24 . 1.379(5) ?
    C23 H23 . 0.9300 ?
    C24 N2 . 1.333(4) ?
    C24 H24 . 0.9300 ?
    C25 N2 . 1.298(5) ?
    C25 C26 . 1.374(5) ?
    C25 H25 . 0.9300 ?
    C26 H26 . 0.9300 ?
    O5 H5A . 0.78(5) ?
    O5 H5B . 0.84(4) ?
loop_
    _geom_angle_atom_site_label_1
    _geom_angle_atom_site_label_2
    _geom_angle_atom_site_label_3
    _geom_angle_site_symmetry_1
    _geom_angle_site_symmetry_3
    _geom_angle
    _geom_angle_publ_flag
    C6 C1 C2 . . 118.9(3) ?
    C6 C1 H1 . . 120.6 ?
    C2 C1 H1 . . 120.6 ?
    C3 C2 C1 . . 121.2(4) ?
    C3 C2 H2 . . 119.4 ?
    C1 C2 H2 . . 119.4 ?
    C4 C3 C2 . . 120.6(4) ?
    C4 C3 H3 . . 119.7 ?
    C2 C3 H3 . . 119.7 ?
    C3 C4 C5 . . 120.4(4) ?
    C3 C4 H4 . . 119.8 ?
    C5 C4 H4 . . 119.8 ?
    C6 C5 C4 . . 120.1(4) ?
    C6 C5 H5 . . 119.9 ?
    C4 C5 H5 . . 119.9 ?
    C5 C6 C1 . . 118.8(3) ?
    C5 C6 C7 . . 120.3(3) ?
    C1 C6 C7 . . 120.7(3) ?
    O1 C7 C6 . . 106.5(2) ?
    O1 C7 C8 . . 109.0(2) ?
    C6 C7 C8 . . 111.5(3) ?
    O1 C7 H7 . . 109.9 ?
    C6 C7 H7 . . 109.9 ?
    C8 C7 H7 . . 109.9 ?
    O3 C8 C9 . . 111.1(2) ?
    O3 C8 C7 . . 104.2(3) ?
    C9 C8 C7 . . 109.9(3) ?
    O3 C8 H8 . . 110.5 ?
    C9 C8 H8 . . 110.5 ?
    C7 C8 H8 . . 110.5 ?
    C10 C9 C14 . . 120.1(3) ?
    C10 C9 C8 . . 120.6(3) ?
    C14 C9 C8 . . 119.3(3) ?
    C9 C10 C11 . . 120.5(4) ?
    C9 C10 H10 . . 119.7 ?
    C11 C10 H10 . . 119.7 ?
    C12 C11 C10 . . 119.6(3) ?
    C12 C11 H11 . . 120.2 ?
    C10 C11 H11 . . 120.2 ?
    C13 C12 C11 . . 120.5(3) ?
    C13 C12 H12 . . 119.8 ?
    C11 C12 H12 . . 119.8 ?
    C12 C13 C14 . . 120.6(3) ?
    C12 C13 H13 . . 119.7 ?
    C14 C13 H13 . . 119.7 ?
    C9 C14 C13 . . 118.7(3) ?
    C9 C14 H14 . . 120.7 ?
    C13 C14 H14 . . 120.7 ?
    O2 C15 O1 . . 124.4(3) ?
    O2 C15 C16 . . 126.2(4) ?
    O1 C15 C16 . . 109.4(3) ?
    C17 C16 C20 . . 120.7(3) ?
    C17 C16 C15 . . 123.3(3) ?
    C20 C16 C15 . . 116.0(4) ?
    C16 C17 C18 . . 122.4(3) ?
    C16 C17 H17 . . 118.8 ?
    C18 C17 H17 . . 118.8 ?
    N1 C18 C17 . . 118.6(3) ?
    N1 C18 H18 . . 120.7 ?
    C17 C18 H18 . . 120.7 ?
    N1 C19 C20 . . 125.3(3) ?
    N1 C19 H19 . . 117.3 ?
    C20 C19 H19 . . 117.3 ?
    C16 C20 C19 . . 113.9(4) ?
    C16 C20 H20 . . 123.0 ?
    C19 C20 H20 . . 123.0 ?
    O4 C21 O3 . . 122.8(3) ?
    O4 C21 C22 . . 126.6(3) ?
    O3 C21 C22 . . 110.6(3) ?
    C23 C22 C26 . . 118.4(3) ?
    C23 C22 C21 . . 124.6(3) ?
    C26 C22 C21 . . 117.0(3) ?
    C22 C23 C24 . . 119.6(3) ?
    C22 C23 H23 . . 120.2 ?
    C24 C23 H23 . . 120.2 ?
    N2 C24 C23 . . 123.8(4) ?
    N2 C24 H24 . . 118.1 ?
    C23 C24 H24 . . 118.1 ?
    N2 C25 C26 . . 128.0(4) ?
    N2 C25 H25 . . 116.0 ?
    C26 C25 H25 . . 116.0 ?
    C25 C26 C22 . . 116.0(3) ?
    C25 C26 H26 . . 122.0 ?
    C22 C26 H26 . . 122.0 ?
    C19 N1 C18 . . 118.9(3) ?
    C25 N2 C24 . . 114.2(4) ?
    C15 O1 C7 . . 117.9(3) ?
    C21 O3 C8 . . 114.7(3) ?
    H5A O5 H5B . . 108(4) ?
loop_
    _geom_hbond_atom_site_label_D
    _geom_hbond_atom_site_label_H
    _geom_hbond_atom_site_label_A
    _geom_hbond_site_symmetry_A
    _geom_hbond_distance_DH
    _geom_hbond_distance_HA
    _geom_hbond_distance_DA
    _geom_hbond_angle_DHA
    O5 H5B N2 1_455 0.84(4) 2.48(5) 2.921(4) 113(4)
