# Supplementary material for: 1,2-Diphenyl­ethane-1,2-diyl diiso­nico­tinate monohydrate
Source: Acta Crystallogr Sect E Struct Rep Online. 2008 Sep 24;64(Pt 10):o1992. doi: 10.1107/S1600536808022484 (PMC2959455; doi:10.1107/S1600536808022484)
Supplement: Supplementary file 2 [file e-64-o1992-Isup2.hkl]

# 
# h,k,l, Fc-squared, Fo-squared, sigma(Fo-squared) and status flag 
# 
data_I
_shelx_title ' 271112B_0m in P2(1)' 
_shelx_refln_list_code          4 
_shelx_F_calc_maximum      111.64 
_exptl_crystal_F_000       464.00 
_reflns_d_resolution_high  0.8107 
 
loop_ 
 _symmetry_equiv_pos_as_xyz 
 'x, y, z' 
 '-x, y+1/2, -z' 
 
_cell_length_a    11.9248 
_cell_length_b     5.8262 
_cell_length_c    17.7871 
_cell_angle_alpha  90.000 
_cell_angle_beta  105.629 
_cell_angle_gamma  90.000 
 
_shelx_F_squared_multiplier     1.000 
 
loop_ 
 _refln_index_h 
 _refln_index_k 
 _refln_index_l 
 _refln_F_squared_calc 
 _refln_F_squared_meas 
 _refln_F_squared_sigma 
 _refln_observed_status 
   1   0   0     3206.04     3220.67     17.57 o 
   2   0   0     1211.77     1223.80     13.04 o 
   3   0   0    12464.60    11865.38    179.13 o 
   4   0   0     4287.11     4088.40     29.48 o 
   5   0   0      244.33      255.05      5.04 o 
   6   0   0      167.03      173.80      7.41 o 
   7   0   0       10.25       11.49      1.56 o 
   8   0   0       14.37       19.49      3.60 o 
   9   0   0       94.73       95.15      0.24 o 
  10   0   0      599.02      554.78     11.29 o 
  11   0   0        2.88       15.90     11.61 o 
  12   0   0        2.71        5.17     11.45 o 
  13   0   0        5.47       10.65     19.87 o 
  14   0   0        4.29        4.85      2.07 o 
   1   1   0     2085.32     1996.35     38.05 o 
   2   1   0     5812.27     5520.33     29.33 o 
   3   1   0     1546.07     1498.49     47.79 o 
   4   1   0      453.00      459.91      4.36 o 
   5   1   0      322.03      324.30      6.25 o 
   6   1   0      857.41      823.01      5.73 o 
   7   1   0      104.18       96.24      9.63 o 
   8   1   0       26.71       27.02      2.65 o 
   9   1   0       43.87       48.34      4.25 o 
  10   1   0        1.36       11.22      5.10 o 
  11   1   0        9.81        9.87      1.00 o 
  12   1   0        5.15        7.61      9.32 o 
  13   1   0        2.66        4.59      5.71 o 
  14   1   0       14.84       17.16      4.11 o 
   0   2   0      666.81      652.56     10.65 o 
   1   2   0      284.50      284.90     10.18 o 
   2   2   0       46.48       44.42      6.65 o 
   3   2   0      148.91      168.94      4.28 o 
   4   2   0      477.07      452.10      3.60 o 
   5   2   0     1226.34     1207.45     12.36 o 
   6   2   0       37.77       35.28      2.43 o 
   7   2   0      106.40      107.23      8.90 o 
   8   2   0       67.38       67.80      2.07 o 
   9   2   0       77.46       78.14      4.64 o 
  10   2   0      102.67       92.30      5.49 o 
  11   2   0       40.07       42.37      3.16 o 
  12   2   0       10.43       12.13      6.19 o 
  13   2   0        2.44        2.50      2.25 o 
   1   3   0       94.80      125.17     10.75 o 
   2   3   0      166.17      162.20      6.20 o 
   3   3   0       69.53       71.89      4.06 o 
   4   3   0       89.03       87.22      5.68 o 
   5   3   0       19.70       32.48      8.11 o 
   6   3   0      114.49      117.17     11.57 o 
   7   3   0       38.96       35.71      2.27 o 
   8   3   0      125.08      118.89      2.11 o 
   9   3   0       11.82       13.05      3.36 o 
  10   3   0        8.37        8.38      1.63 o 
  11   3   0       48.90       51.07      8.27 o 
  12   3   0       10.23       11.43      1.30 o 
   0   4   0       76.25      117.97     13.75 o 
   1   4   0      109.12      114.61      5.55 o 
   2   4   0       63.03       78.50     10.44 o 
   3   4   0       65.38       64.75      2.60 o 
   4   4   0      233.22      228.00      6.96 o 
   5   4   0      647.14      579.27     13.24 o 
   6   4   0      262.50      281.90     10.60 o 
   7   4   0       62.12       64.16      4.83 o 
   8   4   0       39.28       41.32      2.79 o 
   9   4   0        7.24        8.56      2.34 o 
  10   4   0       20.60       19.50      1.94 o 
  11   4   0        6.52        5.80      0.47 o 
   1   5   0       11.36       12.08      3.98 o 
   2   5   0        6.21        7.07      2.94 o 
   3   5   0       16.21       16.30      1.83 o 
   4   5   0        8.13        9.05      2.27 o 
   5   5   0       17.95       17.34      4.05 o 
   6   5   0       27.63       24.49      7.55 o 
   7   5   0        7.00       10.26      4.79 o 
   8   5   0        2.26        5.59     13.88 o 
   9   5   0        2.06        7.57      2.55 o 
  10   5   0        1.30        1.98      2.74 o 
   0   6   0      109.37      133.79     17.33 o 
   1   6   0       61.92       65.98     17.65 o 
   2   6   0       18.19       23.45     19.32 o 
   3   6   0       40.72       42.09      7.16 o 
   4   6   0       58.93       52.51      3.34 o 
   5   6   0       12.74       22.87     12.46 o 
   6   6   0        4.19        5.93      5.13 o 
   7   6   0        2.48        2.81      0.48 o 
   1   7   0        4.85        7.00     12.32 o 
   2   7   0        2.61        5.88      8.90 o 
   3   7   0        8.53       10.66      2.23 o 
 -14   0   1        0.32        1.83      2.54 o 
 -13   0   1        1.21        3.58      4.77 o 
 -12   0   1        0.34        2.62     11.84 o 
 -11   0   1       45.61       56.76     15.02 o 
 -10   0   1        1.78        9.13     12.43 o 
  -9   0   1      124.66      136.20      9.77 o 
  -8   0   1        7.51       10.55      8.98 o 
  -7   0   1      303.75      332.87      9.27 o 
  -6   0   1        0.29        0.63      0.90 o 
  -5   0   1       14.50       28.56      9.03 o 
  -4   0   1      765.61      769.23     10.21 o 
  -3   0   1       21.41       17.18      0.71 o 
  -2   0   1       91.95       88.97      5.26 o 
  -1   0   1      703.40      687.63      5.21 o 
   1   0   1        9.73       10.97      0.95 o 
   2   0   1     2970.02     2960.37     20.23 o 
   3   0   1       40.80       39.45      6.28 o 
   4   0   1      156.12      154.33      4.17 o 
   5   0   1     1546.54     1544.65     21.15 o 
   6   0   1       47.06       45.00      6.65 o 
   7   0   1       62.49       61.09      6.16 o 
   8   0   1       24.58       25.82      2.96 o 
   9   0   1      203.36      208.63      8.15 o 
  10   0   1       37.78       37.76     22.02 o 
  11   0   1        7.43        9.38     12.56 o 
  12   0   1        0.63        1.19      0.87 o 
  13   0   1        3.61        6.92     17.33 o 
 -14   1   1        4.41        5.35      4.12 o 
 -13   1   1        1.50        2.45      1.87 o 
 -12   1   1        1.43        4.32      3.44 o 
 -11   1   1       20.95       23.05      2.31 o 
 -10   1   1      311.34      318.10      5.67 o 
  -9   1   1      182.65      185.40      8.41 o 
  -8   1   1       77.58       81.85      2.76 o 
  -7   1   1      725.68      718.95      8.17 o 
  -6   1   1       88.67      100.72      4.78 o 
  -5   1   1     3753.09     3573.41     22.85 o 
  -4   1   1     1194.50     1224.71      7.05 o 
  -3   1   1     3430.36     3340.71     24.86 o 
  -2   1   1     6814.92     6501.66     28.95 o 
  -1   1   1     2054.03     2020.05     20.27 o 
   0   1   1     4340.74     4291.95     12.25 o 
   1   1   1     1554.33     1607.86     26.25 o 
   2   1   1     1024.09     1061.83     24.05 o 
   3   1   1     2855.56     2712.24     43.00 o 
   4   1   1      262.87      253.73      9.93 o 
   5   1   1      709.24      707.16      9.02 o 
   6   1   1      576.76      565.09      6.12 o 
   7   1   1      381.50      375.95      3.91 o 
   8   1   1       32.15       30.71      6.82 o 
   9   1   1       44.64       41.15      2.66 o 
  10   1   1       27.03       30.04      4.47 o 
  11   1   1       32.74       42.45      7.18 o 
  12   1   1        1.79        3.37      3.75 o 
  13   1   1        7.42        9.03      6.11 o 
 -13   2   1        7.83        9.33      4.23 o 
 -12   2   1        9.97       12.56      3.06 o 
 -11   2   1       36.55       33.51      3.82 o 
 -10   2   1      154.86      174.35      7.32 o 
  -9   2   1      183.54      179.17      3.62 o 
  -8   2   1      169.77      168.52      9.12 o 
  -7   2   1      403.14      394.90      9.25 o 
  -6   2   1      229.23      220.75      3.80 o 
  -5   2   1      940.25      906.96      6.10 o 
  -4   2   1        3.47        4.22      0.98 o 
  -3   2   1      221.11      232.30      9.06 o 
  -2   2   1      476.62      480.80      4.13 o 
  -1   2   1      166.04      183.90      6.80 o 
   0   2   1      175.00      196.32     10.61 o 
   1   2   1      929.76      921.01     23.45 o 
   2   2   1      567.60      558.86     12.60 o 
   3   2   1      185.15      182.35     16.01 o 
   4   2   1      472.02      464.64     14.22 o 
   5   2   1       70.68       77.82      5.15 o 
   6   2   1      139.98      155.96     12.18 o 
   7   2   1       28.78       30.71      4.13 o 
   8   2   1       39.08       47.17      8.80 o 
   9   2   1      101.29       93.77      2.91 o 
  10   2   1        9.44       11.85      4.45 o 
  11   2   1        9.42        8.38      4.49 o 
  12   2   1       34.03       35.00      5.50 o 
  13   2   1        3.98        5.63      5.67 o 
 -13   3   1        6.92        8.39      4.18 o 
 -12   3   1        3.28        3.13      0.23 o 
 -11   3   1       22.60       23.73      1.94 o 
 -10   3   1       13.76       11.58      3.08 o 
  -9   3   1       38.30       43.64      4.50 o 
  -8   3   1       17.70       18.31      2.23 o 
  -7   3   1       64.49       74.31      8.56 o 
  -6   3   1      107.69       99.84      7.50 o 
  -5   3   1      129.95      146.49      9.06 o 
  -4   3   1       18.85       18.30      1.10 o 
  -3   3   1        0.88        1.89      0.98 o 
  -2   3   1      175.94      183.70     10.44 o 
  -1   3   1       35.39       32.28      1.63 o 
   0   3   1     1258.95     1242.17     11.08 o 
   1   3   1        3.47        5.00      3.64 o 
   2   3   1       88.43       92.89      3.29 o 
   3   3   1       17.05       31.47      7.66 o 
   4   3   1      163.46      161.85     11.77 o 
   5   3   1       92.18      135.21     10.72 o 
   6   3   1       66.99       60.11     15.51 o 
   7   3   1       56.30       68.66      7.42 o 
   8   3   1       95.68       94.20      3.98 o 
   9   3   1       22.27       24.14      3.84 o 
  10   3   1       89.15       80.02      2.45 o 
  11   3   1       21.58       20.05      2.40 o 
  12   3   1       10.49       12.49      6.90 o 
 -11   4   1        5.42        6.04      2.63 o 
 -10   4   1        2.28        2.59      1.71 o 
  -9   4   1       24.59       26.88      4.47 o 
  -8   4   1       18.26       16.27      1.26 o 
  -7   4   1        4.85       18.55      6.67 o 
  -6   4   1       46.35       45.04      4.00 o 
  -5   4   1       19.20       25.15      5.63 o 
  -4   4   1       11.09       22.03      5.40 o 
  -3   4   1       51.89       54.08      7.11 o 
  -2   4   1       68.66       80.76      9.69 o 
  -1   4   1       76.61       86.38     10.65 o 
   0   4   1       54.38       60.23      5.37 o 
   1   4   1       31.19       35.18     11.69 o 
   2   4   1        8.62        9.46      5.08 o 
   3   4   1        2.00        2.64      1.08 o 
   4   4   1        9.25       10.63      0.83 o 
   5   4   1       49.95       58.34     11.49 o 
   6   4   1       46.55       54.82     11.65 o 
   7   4   1       26.74       24.54      3.40 o 
   8   4   1       16.83       14.67      2.29 o 
   9   4   1       30.82       29.14      6.59 o 
  10   4   1       23.70       26.43      2.02 o 
  11   4   1        9.08        7.57      0.42 o 
 -10   5   1        7.59        8.22      2.05 o 
  -9   5   1        1.88        1.66      0.32 o 
  -8   5   1        4.96        7.27     12.32 o 
  -7   5   1       25.47       32.14      8.25 o 
  -6   5   1       64.21       65.48      7.32 o 
  -5   5   1      172.05      174.28      9.90 o 
  -4   5   1      188.54      182.17      3.14 o 
  -3   5   1       29.82       31.84      3.25 o 
  -2   5   1      125.45      130.29      4.72 o 
  -1   5   1      153.39      146.47      1.76 o 
   0   5   1       38.44       47.70     12.64 o 
   1   5   1      209.37      213.78     10.66 o 
   2   5   1       36.00       38.31      5.93 o 
   3   5   1      280.86      294.20     13.04 o 
   4   5   1       15.93       16.44      5.99 o 
   5   5   1       50.98       49.38      2.54 o 
   6   5   1       52.47       59.61     10.76 o 
   7   5   1       10.52       11.29     15.01 o 
   8   5   1        1.64        2.11      1.57 o 
   9   5   1        4.33        9.90      6.18 o 
  -7   6   1        0.58        1.04      1.34 o 
  -6   6   1        5.12        6.70      3.37 o 
  -5   6   1       22.93       33.20      8.50 o 
  -4   6   1       28.61       33.09      4.37 o 
  -3   6   1       28.32       41.57      8.38 o 
  -2   6   1       22.42       22.05     13.19 o 
  -1   6   1        5.65        6.44      1.91 o 
   0   6   1       41.43       43.33      3.12 o 
   1   6   1       49.03       43.43      2.48 o 
   2   6   1        0.39        1.53      2.90 o 
   3   6   1        4.54        6.44     13.04 o 
   4   6   1       22.93       30.60     14.55 o 
   5   6   1       14.48       24.62     14.42 o 
   6   6   1        0.84        0.82      1.35 o 
   7   6   1        4.32        4.17      0.71 o 
  -3   7   1        0.72        2.46      7.55 o 
  -2   7   1        3.44        6.84     21.94 o 
   1   7   1        5.28       10.10     16.69 o 
   2   7   1        1.50        2.70      5.96 o 
 -14   0   2        1.34        6.52     22.18 o 
 -13   0   2        9.06       13.43      7.00 o 
 -12   0   2        3.00        7.00     18.04 o 
 -11   0   2       48.35       42.93      5.64 o 
 -10   0   2      138.22      123.92      5.10 o 
  -9   0   2        5.55        7.24      2.98 o 
  -8   0   2       11.24       16.95      6.22 o 
  -7   0   2       12.90       19.22      7.39 o 
  -6   0   2      195.47      206.89      7.96 o 
  -5   0   2       41.24       40.41      7.50 o 
  -4   0   2      679.34      691.64      8.48 o 
  -3   0   2     2613.74     2541.95      5.14 o 
  -2   0   2      856.74      880.66      8.12 o 
  -1   0   2       23.53       22.75      4.49 o 
   0   0   2     1788.17     1822.94      6.52 o 
   1   0   2      733.89      711.31      5.96 o 
   2   0   2      550.65      555.33      2.41 o 
   3   0   2     2201.54     2148.10     10.49 o 
   4   0   2      315.99      313.48     13.49 o 
   5   0   2      112.01      115.27      7.51 o 
   6   0   2        2.21        2.29      0.50 o 
   7   0   2       36.66       44.16      6.66 o 
   8   0   2        0.04        0.74      1.73 o 
   9   0   2        8.94       17.17      8.74 o 
  10   0   2       22.04       21.30      1.11 o 
  11   0   2       16.39       16.61      6.36 o 
  12   0   2        1.77        5.56     10.49 o 
  13   0   2        5.86        8.51     21.22 o 
 -14   1   2        2.14        7.33      4.69 o 
 -13   1   2        2.16        2.86      1.30 o 
 -12   1   2        2.39        4.02      3.00 o 
 -11   1   2       26.61       37.08      7.12 o 
 -10   1   2       17.38       26.92      8.26 o 
  -9   1   2       36.39       34.51      2.49 o 
  -8   1   2       62.99       66.03      5.43 o 
  -7   1   2      109.72      112.29      5.28 o 
  -6   1   2      255.75      247.44      4.55 o 
  -5   1   2      410.60      421.99      8.22 o 
  -4   1   2      855.02      882.93     20.39 o 
  -3   1   2     2237.24     2197.62     24.13 o 
  -2   1   2     1744.29     1830.16      9.47 o 
  -1   1   2      327.25      332.11      5.89 o 
   0   1   2     6756.16     6478.76     20.05 o 
   1   1   2      955.55      970.95     10.19 o 
   2   1   2      323.79      317.72     13.27 o 
   3   1   2      110.43      128.95     13.92 o 
   4   1   2      236.68      243.06     10.68 o 
   5   1   2      235.62      249.90     10.79 o 
   6   1   2       17.75       19.34      4.21 o 
   7   1   2      175.50      189.10      7.31 o 
   8   1   2       27.62       36.07      4.08 o 
   9   1   2       44.48       49.45      3.10 o 
  10   1   2       20.18       25.46      6.78 o 
  11   1   2       51.26       55.65      9.36 o 
  12   1   2       11.34       13.94      7.38 o 
  13   1   2        0.92        3.37      3.66 o 
 -13   2   2        2.37        5.30      6.14 o 
 -12   2   2        3.10        5.45      3.62 o 
 -11   2   2        4.48        5.07      1.58 o 
 -10   2   2       66.99       69.66      6.54 o 
  -9   2   2       15.75       18.30      1.90 o 
  -8   2   2       55.55       55.99      6.07 o 
  -7   2   2       43.67       46.52      2.90 o 
  -6   2   2      102.35      103.12      8.69 o 
  -5   2   2      293.91      290.34     22.83 o 
  -4   2   2      667.57      651.45      6.01 o 
  -3   2   2      151.42      178.88      7.81 o 
  -2   2   2      162.62      178.17      4.67 o 
  -1   2   2      254.01      274.34     10.34 o 
   0   2   2      195.61      199.93     12.80 o 
   1   2   2      373.21      344.46     10.92 o 
   2   2   2      146.20      137.63      9.66 o 
   3   2   2       44.59       61.37     11.04 o 
   4   2   2      420.22      447.46     12.21 o 
   5   2   2      185.62      201.15      6.53 o 
   6   2   2      439.58      419.44      6.89 o 
   7   2   2      157.35      158.68      7.19 o 
   8   2   2        8.29        9.02      5.67 o 
   9   2   2       21.77       27.36      3.50 o 
  10   2   2       28.82       32.57      2.82 o 
  11   2   2       13.61       14.84      7.87 o 
  12   2   2        0.74        1.74      2.03 o 
  13   2   2        4.97        4.86      1.80 o 
 -13   3   2       16.40       14.23      5.72 o 
 -12   3   2       20.98       20.98      2.57 o 
 -11   3   2       38.10       43.73      4.42 o 
 -10   3   2        6.66        5.83      3.33 o 
  -9   3   2       67.53       69.85      4.37 o 
  -8   3   2       63.27       64.84      1.91 o 
  -7   3   2       58.28       56.36      4.08 o 
  -6   3   2       88.47       94.11      2.24 o 
  -5   3   2      302.30      303.25      7.02 o 
  -4   3   2       23.34       25.70      5.31 o 
  -3   3   2        6.82       12.53      1.91 o 
  -2   3   2      228.66      224.90      8.50 o 
  -1   3   2      175.23      179.59      7.36 o 
   0   3   2      179.47      191.65      9.46 o 
   1   3   2      179.22      218.54     13.21 o 
   2   3   2       27.41       32.71      6.08 o 
   3   3   2       47.15       46.49      4.19 o 
   4   3   2      136.82      133.29      2.01 o 
   5   3   2      171.24      164.99      7.52 o 
   6   3   2        2.91       11.74      5.67 o 
   7   3   2       38.39       42.86      3.88 o 
   8   3   2       23.22       21.59      0.51 o 
   9   3   2       41.11       45.50      7.51 o 
  10   3   2        4.68        6.06      5.60 o 
  11   3   2        9.60       11.07      1.93 o 
  12   3   2        8.55        9.56      2.90 o 
 -12   4   2        4.46        3.73      1.10 o 
 -11   4   2        1.45        1.37      0.47 o 
 -10   4   2        2.19        2.83      1.17 o 
  -9   4   2       34.73       36.07      4.05 o 
  -8   4   2       16.08       15.81      2.68 o 
  -7   4   2       42.01       41.27      8.96 o 
  -6   4   2      169.20      165.04     10.29 o 
  -5   4   2      308.52      268.81      9.83 o 
  -4   4   2       67.50       73.31      4.70 o 
  -3   4   2       13.66       20.54      5.53 o 
  -2   4   2       32.82       37.18      6.70 o 
  -1   4   2       16.12       22.61      3.42 o 
   0   4   2       72.85       78.47      5.84 o 
   1   4   2      137.45      134.41     14.54 o 
   2   4   2      153.41      161.25      7.90 o 
   3   4   2      135.96      147.68      8.37 o 
   4   4   2       58.35       65.35     10.45 o 
   5   4   2      307.85      315.81     11.18 o 
   6   4   2       55.85       65.60     10.22 o 
   7   4   2       30.98       30.16      2.93 o 
   8   4   2       30.89       29.08      2.76 o 
   9   4   2       27.18       28.35      2.39 o 
  10   4   2        5.82        6.35      1.58 o 
  11   4   2        5.30        6.37      7.02 o 
 -10   5   2        2.87        2.59      1.10 o 
  -9   5   2        0.92        2.31      1.80 o 
  -8   5   2        5.16        7.15      6.00 o 
  -7   5   2        6.38        6.85      4.23 o 
  -6   5   2        8.05        8.66      2.78 o 
  -5   5   2       45.97       42.64      6.58 o 
  -4   5   2       51.90       55.06      6.46 o 
  -3   5   2       44.16       42.36     14.60 o 
  -2   5   2       21.78       34.15      6.11 o 
  -1   5   2      138.90      131.40     12.87 o 
   0   5   2       82.00       77.05      4.15 o 
   1   5   2       13.67       16.22      3.42 o 
   2   5   2       86.96       90.42     10.65 o 
   3   5   2      160.12      173.38     10.52 o 
   4   5   2       46.42       47.99      6.23 o 
   5   5   2       17.21       16.36      1.92 o 
   6   5   2       57.82       58.67      7.42 o 
   7   5   2       19.28       18.35      1.20 o 
   8   5   2        4.53        3.79      1.11 o 
   9   5   2        5.17        4.81      1.10 o 
  -8   6   2        0.75        1.88      2.15 o 
  -7   6   2       13.55       16.10      2.44 o 
  -6   6   2        5.72        7.33      3.27 o 
  -5   6   2        0.85        2.31      1.83 o 
  -4   6   2        1.79        3.25      1.91 o 
  -3   6   2       16.01       17.96     12.39 o 
  -2   6   2       15.79       13.23      5.24 o 
  -1   6   2        2.18        5.12      6.30 o 
   0   6   2        7.72       14.10      6.06 o 
   1   6   2       21.23       26.10     10.60 o 
   2   6   2       11.64       12.31      2.46 o 
   3   6   2        4.75        5.86      5.22 o 
   4   6   2       27.26       37.44     15.66 o 
   5   6   2        2.65        3.50      2.07 o 
   6   6   2        4.80        7.49      6.31 o 
   7   6   2        2.74        3.29      2.93 o 
  -3   7   2        2.75        5.33     17.33 o 
  -2   7   2        3.16        7.39     15.34 o 
   0   7   2        2.81        2.92      0.95 o 
   1   7   2        5.59        7.39      6.20 o 
   2   7   2        2.37        2.54      3.66 o 
 -14   0   3        0.10        1.35      3.18 o 
 -13   0   3       10.53       21.94     19.56 o 
 -12   0   3        6.33       11.45      8.03 o 
 -11   0   3       35.75       45.75     10.12 o 
 -10   0   3       11.06       12.59      4.02 o 
  -9   0   3       16.67       15.94      0.91 o 
  -8   0   3      190.23      183.54      7.40 o 
  -7   0   3     1145.30     1127.55     17.36 o 
  -6   0   3       17.72       28.02      7.64 o 
  -5   0   3      184.68      165.19      3.92 o 
  -4   0   3      199.80      196.31      5.78 o 
  -3   0   3     2735.38     2741.64     25.00 o 
  -2   0   3      128.41      132.96      6.65 o 
  -1   0   3     1553.71     1560.30      3.42 o 
   0   0   3       85.94      107.63      7.07 o 
   1   0   3      664.47      659.52     37.00 o 
   2   0   3     1629.69     1646.30     21.58 o 
   3   0   3       77.09       91.15      9.87 o 
   4   0   3        0.91       15.17     11.05 o 
   5   0   3      685.58      682.39      4.37 o 
   6   0   3       60.75       62.34     10.70 o 
   7   0   3        6.46       13.52      3.32 o 
   8   0   3        7.99       17.94      8.77 o 
   9   0   3      623.82      627.44     12.80 o 
  10   0   3        2.91        4.45      5.72 o 
  11   0   3        0.18        1.43      3.42 o 
  12   0   3        1.19        2.23      4.37 o 
  13   0   3        3.60        3.97      0.87 o 
 -14   1   3        6.56        6.84      4.77 o 
 -13   1   3        3.56        2.48      2.46 o 
 -12   1   3        2.78        5.27      5.69 o 
 -11   1   3       23.24       20.27      3.01 o 
 -10   1   3      150.00      134.59     14.29 o 
  -9   1   3      225.17      231.40      5.87 o 
  -8   1   3      163.01      148.46     11.82 o 
  -7   1   3       53.33       52.55      1.69 o 
  -6   1   3      568.10      544.29     22.79 o 
  -5   1   3     1748.01     1712.74     22.31 o 
  -4   1   3       16.50       14.39      0.77 o 
  -3   1   3      676.45      661.54     35.17 o 
  -2   1   3      382.97      407.55      7.95 o 
  -1   1   3      897.64      853.43     49.02 o 
   0   1   3     2235.17     2170.02      8.20 o 
   1   1   3     1342.97     1404.22     10.54 o 
   2   1   3       80.42       86.40      5.06 o 
   3   1   3      471.95      480.31     14.95 o 
   4   1   3      360.68      347.32     11.11 o 
   5   1   3      708.44      677.63      8.27 o 
   6   1   3       15.37       18.43      4.56 o 
   7   1   3      109.86      109.27      3.12 o 
   8   1   3       64.38       64.26      5.80 o 
   9   1   3      126.07      116.46      6.07 o 
  10   1   3        0.74        3.50      5.27 o 
  11   1   3       33.41       38.00     11.27 o 
  12   1   3       22.11       30.16     10.37 o 
  13   1   3        7.16        9.32      6.92 o 
 -14   2   3        4.71        8.34     13.24 o 
 -13   2   3       41.59       35.22      1.67 o 
 -12   2   3        1.08        4.41      6.72 o 
 -11   2   3       10.75       12.10      5.26 o 
 -10   2   3       54.29       58.16      6.64 o 
  -9   2   3       68.77       62.52      6.19 o 
  -8   2   3       46.17       65.35      7.38 o 
  -7   2   3       41.85       38.82      2.24 o 
  -6   2   3       84.18       78.34      8.42 o 
  -5   2   3      774.14      800.98     10.94 o 
  -4   2   3      156.99      169.57      3.17 o 
  -3   2   3      696.75      665.14     14.27 o 
  -2   2   3     1810.86     1779.02     14.64 o 
  -1   2   3      200.47      197.83     11.19 o 
   0   2   3      263.32      258.77      8.59 o 
   1   2   3      485.66      472.97      7.41 o 
   2   2   3      117.52      118.14      4.22 o 
   3   2   3      251.62      290.34      7.55 o 
   4   2   3      517.55      521.17      7.25 o 
   5   2   3      142.88      143.44     14.49 o 
   6   2   3       57.13       60.38      3.77 o 
   7   2   3       49.66       60.81      8.18 o 
   8   2   3       30.94       31.57      7.85 o 
   9   2   3       27.53       33.30      2.01 o 
  10   2   3        4.12        6.50      1.87 o 
  11   2   3       13.80       18.13      3.26 o 
  12   2   3        0.69        3.76      4.95 o 
 -13   3   3        6.20       12.01      6.16 o 
 -12   3   3       27.79       24.32      5.97 o 
 -11   3   3       72.01       71.44      5.76 o 
 -10   3   3       45.03       51.29      6.14 o 
  -9   3   3       27.60       26.37      2.02 o 
  -8   3   3      123.54      149.12      8.36 o 
  -7   3   3       35.95       36.50      3.06 o 
  -6   3   3       62.77       78.76      8.38 o 
  -5   3   3      100.96      114.03     10.17 o 
  -4   3   3        0.17        0.50      0.74 o 
  -3   3   3      139.43      144.16      4.62 o 
  -2   3   3      324.58      327.11      7.44 o 
  -1   3   3      517.62      505.08     10.29 o 
   0   3   3      315.23      341.89     10.07 o 
   1   3   3       68.06       82.50      3.63 o 
   2   3   3      287.82      290.37      9.14 o 
   3   3   3       15.26       30.58      6.32 o 
   4   3   3       23.52       22.17      4.69 o 
   5   3   3       25.84       27.01      1.70 o 
   6   3   3        8.62       13.68      3.41 o 
   7   3   3       19.25       18.47      3.16 o 
   8   3   3        4.32        4.65      1.43 o 
   9   3   3       19.07       19.77      1.62 o 
  10   3   3        3.21        6.71      2.98 o 
  11   3   3        5.74        6.62      1.47 o 
  12   3   3        0.65        3.47      1.82 o 
 -12   4   3        6.70        7.03      1.39 o 
 -11   4   3        1.24        6.39      7.64 o 
 -10   4   3        7.72        7.47      2.35 o 
  -9   4   3        8.63       13.13     12.17 o 
  -8   4   3       32.56       33.23      3.87 o 
  -7   4   3        9.94       11.29      0.56 o 
  -6   4   3       65.38       63.63      1.28 o 
  -5   4   3       82.77       83.16     11.49 o 
  -4   4   3        6.92       12.44      5.95 o 
  -3   4   3       14.83       18.25      2.15 o 
  -2   4   3      166.62      158.19     10.23 o 
  -1   4   3       11.81       13.96      2.19 o 
   0   4   3       72.74       71.70      5.28 o 
   1   4   3       16.21       18.68      2.74 o 
   2   4   3       76.26       81.19      6.78 o 
   3   4   3      295.30      297.44      4.73 o 
   4   4   3      121.96      122.60      5.93 o 
   5   4   3       30.25       43.79      9.28 o 
   6   4   3        5.02        5.70      6.54 o 
   7   4   3       18.77       22.86     10.54 o 
   8   4   3       13.24       21.31      4.36 o 
   9   4   3        8.47        9.71      5.08 o 
  10   4   3        2.93        3.77      1.01 o 
  11   4   3        0.09        1.61      2.20 o 
 -10   5   3        2.25        4.13      8.56 o 
  -9   5   3        3.91        3.80      3.87 o 
  -8   5   3       13.08       13.36      1.70 o 
  -7   5   3       17.19       17.16      2.72 o 
  -6   5   3       44.03       37.79      1.67 o 
  -5   5   3       96.50      130.21      9.44 o 
  -4   5   3       30.68       38.09     14.59 o 
  -3   5   3       31.02       27.56      1.39 o 
  -2   5   3        8.75        9.55      3.21 o 
  -1   5   3       57.63       65.04      4.24 o 
   0   5   3       13.92       12.44      1.58 o 
   1   5   3       10.39       13.87      2.71 o 
   2   5   3       54.35       56.56      8.15 o 
   3   5   3       31.10       36.39      8.23 o 
   4   5   3       89.39       90.70     10.02 o 
   5   5   3        3.42        3.60      1.63 o 
   6   5   3        9.83       14.12      4.42 o 
   7   5   3        3.59        4.76      5.70 o 
   8   5   3       22.64       20.77      3.90 o 
   9   5   3        9.60       10.03      2.98 o 
  -8   6   3       10.62       10.56      5.72 o 
  -7   6   3        5.15        9.04      8.76 o 
  -6   6   3       25.01       38.75     13.82 o 
  -5   6   3        6.17        6.39      8.42 o 
  -4   6   3        9.16        9.33      2.88 o 
  -3   6   3       53.21       45.49      5.72 o 
  -2   6   3       37.29       34.45      6.10 o 
  -1   6   3       11.14       11.65      0.95 o 
   0   6   3       27.80       27.11      9.14 o 
   1   6   3       18.51       18.02      1.82 o 
   2   6   3        1.64        1.96      1.83 o 
   3   6   3        7.91        8.69      4.28 o 
   4   6   3        1.40        1.93      5.79 o 
   5   6   3        2.64        4.21     14.15 o 
   6   6   3       10.88       10.97     13.04 o 
   7   6   3        4.72        7.81      4.87 o 
  -3   7   3        0.44        0.79      3.82 o 
  -2   7   3        4.95        5.25      3.90 o 
   0   7   3        1.74        4.27      7.64 o 
   1   7   3        5.35        4.56      5.79 o 
   2   7   3        4.81        6.68      6.60 o 
 -14   0   4        4.22        4.53      3.82 o 
 -13   0   4       12.89       12.24     12.80 o 
 -12   0   4       40.62       46.66     23.45 o 
 -11   0   4      122.61      139.98      9.87 o 
 -10   0   4      412.48      372.99     23.34 o 
  -9   0   4      110.49      117.90      9.93 o 
  -8   0   4       25.76       28.72     12.44 o 
  -7   0   4        7.84       10.62      2.43 o 
  -6   0   4      124.02      124.70      4.52 o 
  -5   0   4      752.28      726.59      8.63 o 
  -4   0   4      155.48      157.09     10.05 o 
  -3   0   4       28.50       35.18     27.05 o 
  -2   0   4    12018.72    11760.29     35.61 o 
  -1   0   4     6730.74     6460.82     66.77 o 
   0   0   4     2478.40     2427.22      2.78 o 
   1   0   4      724.10      735.83      9.30 o 
   2   0   4     1480.80     1417.37     15.42 o 
   3   0   4       12.57       20.51      9.88 o 
   4   0   4      421.58      404.37     14.07 o 
   5   0   4       28.77       27.63      0.70 o 
   6   0   4       41.93       52.66     10.94 o 
   7   0   4      279.39      293.41     11.09 o 
   8   0   4        0.03        0.79      2.54 o 
   9   0   4      112.43      103.58     13.12 o 
  10   0   4       76.93       68.05     17.81 o 
  11   0   4        0.34        3.26      5.01 o 
  12   0   4        0.85        3.58     13.04 o 
  13   0   4        3.05        4.37      4.13 o 
 -14   1   4        1.56        2.62      0.64 o 
 -13   1   4        2.75        7.34      8.18 o 
 -12   1   4       29.61       29.91      4.89 o 
 -11   1   4        5.36        4.68      1.43 o 
 -10   1   4      114.45      141.86      6.03 o 
  -9   1   4       46.08       46.50      1.97 o 
  -8   1   4       59.18       55.43      1.76 o 
  -7   1   4      118.09      117.24      6.20 o 
  -6   1   4      485.96      496.03      4.38 o 
  -5   1   4      277.08      282.32      6.46 o 
  -4   1   4      177.94      178.43      3.53 o 
  -3   1   4      565.41      553.49     38.89 o 
  -2   1   4     1009.69     1049.58      4.21 o 
  -1   1   4     2480.30     2367.38     52.47 o 
   0   1   4     5946.96     5633.68     59.85 o 
   1   1   4      480.55      501.81      4.90 o 
   2   1   4      551.34      528.13     16.99 o 
   3   1   4      239.77      242.57      6.04 o 
   4   1   4     2138.02     2050.68     21.11 o 
   5   1   4       38.81       46.18      7.77 o 
   6   1   4      269.95      270.11     11.45 o 
   7   1   4      135.50      121.47      7.49 o 
   8   1   4       19.21       25.11      3.37 o 
   9   1   4       58.67       65.05      5.34 o 
  10   1   4        4.76       10.46      2.85 o 
  11   1   4        3.20        6.69      6.21 o 
  12   1   4        0.35        1.03      1.11 o 
  13   1   4        0.39        2.70      6.37 o 
 -14   2   4        6.05       10.95      3.67 o 
 -13   2   4       55.44       52.47      6.64 o 
 -12   2   4       19.76       23.60      4.26 o 
 -11   2   4        2.68        5.34      4.96 o 
 -10   2   4       43.06       38.88      1.86 o 
  -9   2   4      105.78      117.26      5.79 o 
  -8   2   4        6.74        8.55      1.49 o 
  -7   2   4      131.21      121.55     12.95 o 
  -6   2   4       31.27       41.74      6.08 o 
  -5   2   4      119.13      106.16     11.03 o 
  -4   2   4      450.06      440.13     12.64 o 
  -3   2   4       61.53       56.87      4.11 o 
  -2   2   4      266.23      278.50      6.94 o 
  -1   2   4      228.19      249.00      5.48 o 
   0   2   4      415.12      422.97      7.47 o 
   1   2   4      377.46      364.14     12.49 o 
   2   2   4      127.86      151.97      5.37 o 
   3   2   4       56.75       66.33      7.82 o 
   4   2   4      154.68      165.59      7.55 o 
   5   2   4       22.42       36.17      9.13 o 
   6   2   4      173.22      170.04      7.77 o 
   7   2   4       11.42       12.56      3.28 o 
   8   2   4        1.27        3.99      8.74 o 
   9   2   4       28.18       26.84      2.29 o 
  10   2   4       21.06       20.13      2.95 o 
  11   2   4       10.55       11.93      5.99 o 
  12   2   4        1.11        3.57      6.96 o 
 -13   3   4        4.63        5.17      6.95 o 
 -12   3   4       18.00       20.67      7.23 o 
 -11   3   4        6.65        4.94      0.73 o 
 -10   3   4       11.46       11.20      0.39 o 
  -9   3   4       15.99       32.87      9.72 o 
  -8   3   4       83.99       85.12      9.24 o 
  -7   3   4      114.25      121.33     12.56 o 
  -6   3   4       69.40       67.26      4.61 o 
  -5   3   4      100.41      102.62      5.29 o 
  -4   3   4      232.40      255.66     10.08 o 
  -3   3   4       26.31       32.82      5.93 o 
  -2   3   4      258.90      250.99     10.00 o 
  -1   3   4      423.17      389.81      9.81 o 
   0   3   4      164.23      165.51      9.13 o 
   1   3   4      449.08      460.22      4.51 o 
   2   3   4      343.81      337.54      7.88 o 
   3   3   4       66.87       70.57      4.11 o 
   4   3   4       24.67       30.20      4.28 o 
   5   3   4        7.20       12.23      6.58 o 
   6   3   4       59.84       61.47      4.79 o 
   7   3   4       31.90       31.44      1.09 o 
   8   3   4        1.24        1.31      0.72 o 
   9   3   4        9.35       10.00      3.28 o 
  10   3   4        6.82        6.98      1.35 o 
  11   3   4        5.87        5.80      1.97 o 
 -12   4   4        3.56        3.37      2.10 o 
 -11   4   4        0.69        1.54      1.33 o 
 -10   4   4       11.41       15.57     11.59 o 
  -9   4   4       13.04       12.45      2.66 o 
  -8   4   4       49.68       48.88      7.47 o 
  -7   4   4       42.47       41.84      4.89 o 
  -6   4   4      119.33      134.71     11.01 o 
  -5   4   4       78.32       73.85      4.82 o 
  -4   4   4       60.95       57.94      5.27 o 
  -3   4   4        5.58       12.64      2.88 o 
  -2   4   4       17.44       17.04      1.96 o 
  -1   4   4       85.99       87.46      4.13 o 
   0   4   4       43.07       53.36     10.84 o 
   1   4   4        1.52        1.72      1.86 o 
   2   4   4       35.84       46.69      5.98 o 
   3   4   4       88.90      101.92     13.69 o 
   4   4   4       88.38       81.89      9.93 o 
   5   4   4       79.72       72.63      8.30 o 
   6   4   4        9.11       10.22      6.02 o 
   7   4   4        6.05        7.82      3.86 o 
   8   4   4        0.93        5.34      9.08 o 
   9   4   4        9.22       10.36      1.76 o 
  10   4   4        4.47        4.42      0.97 o 
 -10   5   4        1.23        0.95      3.20 o 
  -9   5   4        1.79        3.91      4.85 o 
  -8   5   4        2.72        4.66      2.63 o 
  -7   5   4       20.07       24.64      3.52 o 
  -6   5   4        4.44        9.17      7.61 o 
  -5   5   4       30.13       33.18      2.99 o 
  -4   5   4        4.48        7.78      7.75 o 
  -3   5   4        0.78        5.07      4.73 o 
  -2   5   4       29.26       38.05      6.62 o 
  -1   5   4       21.50       22.83      1.53 o 
   0   5   4        2.23        2.69      6.40 o 
   1   5   4        6.64       14.83      5.86 o 
   2   5   4        6.17        7.48     12.35 o 
   3   5   4       67.00       71.17     13.60 o 
   4   5   4       75.48       63.73      3.54 o 
   5   5   4       44.19       50.06      9.13 o 
   6   5   4        3.67        5.97      5.05 o 
   7   5   4        0.73        4.56      5.29 o 
   8   5   4        3.05        5.46      4.09 o 
   9   5   4        0.51        2.81      2.01 o 
  -8   6   4        0.77        1.03      1.03 o 
  -7   6   4        8.20       10.10      1.27 o 
  -6   6   4        4.00        4.41      2.52 o 
  -5   6   4        4.65        4.73      4.32 o 
  -4   6   4       10.98       12.07      2.92 o 
  -3   6   4       30.25       37.27      8.56 o 
  -2   6   4        5.89        5.97     10.27 o 
  -1   6   4        4.34        6.19      3.36 o 
   0   6   4        5.87        6.74      3.22 o 
   1   6   4       13.07       13.19      9.20 o 
   2   6   4        1.55        2.27      2.71 o 
   3   6   4        1.01        2.70      5.95 o 
   4   6   4        1.43        5.44     12.18 o 
   5   6   4        1.99        4.83      6.92 o 
   0   7   4        4.05        4.20      1.76 o 
   1   7   4        2.05        4.84      5.63 o 
 -13   0   5        1.01        5.80     18.28 o 
 -12   0   5        0.24        3.10      5.49 o 
 -11   0   5       80.49       73.25      2.19 o 
 -10   0   5        0.00        0.51      0.57 o 
  -9   0   5      221.48      224.67      8.93 o 
  -8   0   5        6.23        8.81      4.75 o 
  -7   0   5        0.49        4.15      2.66 o 
  -6   0   5      221.12      242.60     11.51 o 
  -5   0   5      693.55      657.46     26.18 o 
  -4   0   5      168.39      187.03      5.67 o 
  -3   0   5     1077.90     1038.16      9.06 o 
  -2   0   5      508.83      495.08      8.15 o 
  -1   0   5     3914.42     3899.39     21.15 o 
   0   0   5       82.23      105.33     12.26 o 
   1   0   5      147.06      149.74     14.93 o 
   2   0   5       19.01       24.51      5.51 o 
   3   0   5      213.30      245.20     10.06 o 
   4   0   5       79.77       76.11     11.66 o 
   5   0   5        0.00        0.19      8.01 o 
   6   0   5       12.51       17.53      7.35 o 
   7   0   5       67.41       77.03      1.11 o 
   8   0   5        9.14       12.48     19.24 o 
   9   0   5       17.12       24.80      4.69 o 
  10   0   5        0.01        2.94      1.75 o 
  11   0   5        4.13        8.03     14.63 o 
  12   0   5       35.34       35.14      2.23 o 
 -14   1   5        3.02        3.74      2.31 o 
 -13   1   5        2.02        2.15      1.07 o 
 -12   1   5        5.66        9.28      6.11 o 
 -11   1   5        7.75        8.06      2.89 o 
 -10   1   5      179.38      165.82      9.42 o 
  -9   1   5      167.29      162.00      5.55 o 
  -8   1   5       49.67       47.58      5.21 o 
  -7   1   5      194.11      186.52      9.97 o 
  -6   1   5       39.78       40.99      2.20 o 
  -5   1   5       59.04       60.56      2.80 o 
  -4   1   5     1286.32     1212.07     41.25 o 
  -3   1   5       39.30       39.36      4.30 o 
  -2   1   5     1753.35     1806.81     19.65 o 
  -1   1   5       65.68       79.78      8.43 o 
   0   1   5     1220.85     1122.87     56.42 o 
   1   1   5      322.46      315.90      7.27 o 
   2   1   5      340.52      326.56     16.74 o 
   3   1   5       12.29       22.22      4.23 o 
   4   1   5       74.13       73.49      4.94 o 
   5   1   5       58.10       60.84      5.20 o 
   6   1   5      100.72       91.64      6.10 o 
   7   1   5       26.14       26.57      3.52 o 
   8   1   5       40.81       47.28      4.06 o 
   9   1   5       88.44       95.19      6.61 o 
  10   1   5       19.28       20.02      7.93 o 
  11   1   5        0.35        3.33      4.31 o 
  12   1   5        2.05        4.80      8.41 o 
 -14   2   5        1.67        4.99      7.17 o 
 -13   2   5        4.68        9.61      4.56 o 
 -12   2   5       14.76       15.33      1.97 o 
 -11   2   5        5.04        5.68      0.68 o 
 -10   2   5        7.95        6.83      2.04 o 
  -9   2   5       27.48       31.63      7.10 o 
  -8   2   5       29.28       31.10      3.77 o 
  -7   2   5      245.80      239.73      4.99 o 
  -6   2   5      112.61      122.68      5.45 o 
  -5   2   5        4.74       13.87      3.60 o 
  -4   2   5      540.34      516.33      3.09 o 
  -3   2   5      654.21      636.65     10.40 o 
  -2   2   5      135.58      141.57      9.75 o 
  -1   2   5       18.40       27.33      5.36 o 
   0   2   5      971.30      981.99     25.99 o 
   1   2   5      396.49      392.80      5.25 o 
   2   2   5      497.04      483.06      7.52 o 
   3   2   5      318.22      333.99      4.79 o 
   4   2   5       34.29       34.55     10.41 o 
   5   2   5      101.54      115.18      4.87 o 
   6   2   5        0.06        8.73      8.83 o 
   7   2   5       86.75       85.79      2.71 o 
   8   2   5        6.91        9.94      4.78 o 
   9   2   5       31.52       36.46      3.10 o 
  10   2   5        0.01        0.33      2.80 o 
  11   2   5       14.36       12.48      1.09 o 
  12   2   5        0.63        0.95      7.59 o 
 -13   3   5       11.50       18.77     10.47 o 
 -12   3   5        4.34        3.88      1.17 o 
 -11   3   5       18.35       16.64      2.42 o 
 -10   3   5       27.29       36.01     12.71 o 
  -9   3   5       14.74       16.98      5.24 o 
  -8   3   5       22.86       26.07     10.80 o 
  -7   3   5       19.60       23.55      3.90 o 
  -6   3   5       55.14       53.47      3.10 o 
  -5   3   5      215.24      195.01     19.48 o 
  -4   3   5      123.85      137.53      6.10 o 
  -3   3   5      249.81      267.92      4.97 o 
  -2   3   5      350.13      342.81     12.13 o 
  -1   3   5        7.30       15.90      3.76 o 
   0   3   5      172.84      196.11      7.93 o 
   1   3   5      241.32      235.86     20.48 o 
   2   3   5       92.78       94.88      5.19 o 
   3   3   5        9.91        9.70      0.34 o 
   4   3   5       33.54       34.96      4.86 o 
   5   3   5       59.28       57.92      4.73 o 
   6   3   5       25.25       35.84     11.14 o 
   7   3   5       18.78       19.12      5.84 o 
   8   3   5        1.87        3.95      2.52 o 
   9   3   5       17.45       19.81      5.54 o 
  10   3   5        1.71        2.26      0.84 o 
  11   3   5        3.74        5.50      3.79 o 
 -12   4   5        2.63        3.68      4.38 o 
 -11   4   5        4.41        3.99      0.63 o 
 -10   4   5        2.80        5.49      8.23 o 
  -9   4   5        8.68        7.10      0.71 o 
  -8   4   5       40.76       54.99     11.63 o 
  -7   4   5       14.05       16.81      6.00 o 
  -6   4   5       41.33       44.44      6.02 o 
  -5   4   5        4.57       11.44     10.76 o 
  -4   4   5        8.72        8.35      2.86 o 
  -3   4   5       19.81       25.13      2.85 o 
  -2   4   5       15.56       20.18      3.67 o 
  -1   4   5       41.93       47.69      3.72 o 
   0   4   5       57.95       91.24     14.00 o 
   1   4   5       50.40       46.59      3.54 o 
   2   4   5        2.50        4.47      8.36 o 
   3   4   5      131.50      122.95      3.67 o 
   4   4   5       47.36       40.65      1.96 o 
   5   4   5        8.10       11.43      2.67 o 
   6   4   5        4.71        9.15      8.98 o 
   7   4   5       28.96       34.22     11.42 o 
   8   4   5       20.75       23.73     12.48 o 
   9   4   5        5.20        9.08      3.04 o 
  10   4   5        6.04        6.32      4.48 o 
 -10   5   5        5.17        5.68      0.82 o 
  -9   5   5        3.42        7.19     11.38 o 
  -8   5   5       16.63       16.52      8.09 o 
  -7   5   5       20.59       18.64      2.31 o 
  -6   5   5        3.57        5.81      7.68 o 
  -5   5   5       36.68       39.62      4.46 o 
  -4   5   5       17.27       17.44      6.53 o 
  -3   5   5       12.27       10.85      1.21 o 
  -2   5   5        3.94        4.97      2.70 o 
  -1   5   5        0.29        0.74      0.98 o 
   0   5   5       16.75       15.26      0.72 o 
   1   5   5       60.02       52.32      7.69 o 
   2   5   5       62.20       61.45      3.70 o 
   3   5   5       14.40       14.78     13.65 o 
   4   5   5        0.04        1.04      0.85 o 
   5   5   5        3.50        5.73      3.53 o 
   6   5   5        9.39       17.10      7.02 o 
   7   5   5        0.01        1.88      7.23 o 
   8   5   5        1.62        2.40      2.28 o 
  -8   6   5        2.03        6.54      8.87 o 
  -7   6   5       11.70       19.94     12.22 o 
  -6   6   5        1.73        3.59      2.66 o 
  -5   6   5        8.55        7.85     11.13 o 
  -4   6   5        0.15        1.45      3.60 o 
  -3   6   5        3.25        2.40      1.83 o 
  -2   6   5       11.37       10.79      1.63 o 
  -1   6   5        2.43        4.13      5.49 o 
   0   6   5        7.29        7.86      1.81 o 
   1   6   5       11.16       16.08      2.98 o 
   2   6   5        2.37        2.95      0.40 o 
   3   6   5        8.06       13.03      3.42 o 
   4   6   5        3.94        4.78      0.95 o 
   5   6   5        1.08        2.34      2.95 o 
   6   6   5       12.37       14.23     13.34 o 
 -12   0   6       10.25       15.21     14.60 o 
 -11   0   6       11.37       25.53     13.33 o 
 -10   0   6       28.72       35.22      4.83 o 
  -9   0   6       48.91       66.26     10.19 o 
  -8   0   6        0.81        0.70      0.98 o 
  -7   0   6      130.07      123.91      4.75 o 
  -6   0   6      243.05      243.57      3.65 o 
  -5   0   6      860.55      869.46     12.58 o 
  -4   0   6       41.86       52.70     10.54 o 
  -3   0   6      488.53      478.72     15.22 o 
  -2   0   6      859.66      918.94     10.02 o 
  -1   0   6       31.33       44.28      6.36 o 
   0   0   6     1238.93     1239.86      2.23 o 
   1   0   6       22.32       42.57      9.65 o 
   2   0   6     1619.33     1628.85      2.78 o 
   3   0   6        0.53        5.34      3.50 o 
   4   0   6      122.01      127.31      8.03 o 
   5   0   6      193.76      199.48      2.43 o 
   6   0   6       56.22       63.93     14.01 o 
   7   0   6        5.36        8.43      1.83 o 
   8   0   6       25.22       25.20      9.62 o 
   9   0   6       11.90       14.31     17.33 o 
  10   0   6        1.44        3.42      5.25 o 
  11   0   6        0.57        2.70      4.37 o 
  12   0   6        8.77        8.11      3.82 o 
 -14   1   6        0.65        5.64     23.53 o 
 -13   1   6        5.37       13.02      4.26 o 
 -12   1   6        0.83        2.60      2.04 o 
 -11   1   6       30.11       27.64     11.13 o 
 -10   1   6       57.73       60.63      6.66 o 
  -9   1   6        1.81        5.38      2.87 o 
  -8   1   6       10.24       15.54      3.75 o 
  -7   1   6       13.89       20.02      5.81 o 
  -6   1   6      185.84      195.86      6.68 o 
  -5   1   6       92.79       84.99      2.97 o 
  -4   1   6      876.46      828.85     14.21 o 
  -3   1   6      112.20      138.90      6.82 o 
  -2   1   6      501.60      492.31     20.20 o 
  -1   1   6     1292.89     1232.13     28.24 o 
   0   1   6     1657.40     1547.49     41.16 o 
   1   1   6       24.71       29.36      2.50 o 
   2   1   6      814.93      777.11      9.96 o 
   3   1   6       85.63       85.45      9.79 o 
   4   1   6      305.55      319.72      8.45 o 
   5   1   6      272.28      294.99     14.05 o 
   6   1   6       22.39       26.16      5.32 o 
   7   1   6       63.70       58.91      2.34 o 
   8   1   6       66.21       67.11     12.92 o 
   9   1   6      173.42      168.92      7.19 o 
  10   1   6       53.08       48.84      3.46 o 
  11   1   6        2.82        3.83      2.72 o 
  12   1   6        2.29        6.82     13.56 o 
 -14   2   6        9.39        8.67      0.64 o 
 -13   2   6        1.17        6.92      4.72 o 
 -12   2   6        3.99        4.74      5.09 o 
 -11   2   6       14.44       14.24      2.38 o 
 -10   2   6      131.15      160.27     11.33 o 
  -9   2   6       14.31       15.35      7.89 o 
  -8   2   6        5.60        6.63      1.29 o 
  -7   2   6       58.17       59.33      1.59 o 
  -6   2   6       52.82       55.68      2.65 o 
  -5   2   6      356.00      347.44      9.91 o 
  -4   2   6      700.13      675.82      5.26 o 
  -3   2   6      112.97      128.53     11.22 o 
  -2   2   6       68.05       70.28      2.92 o 
  -1   2   6      307.94      311.57     11.92 o 
   0   2   6      707.14      684.05      8.71 o 
   1   2   6      202.35      207.56      6.58 o 
   2   2   6      286.05      264.20     10.97 o 
   3   2   6       18.04       20.02      2.69 o 
   4   2   6      117.16      124.68      6.29 o 
   5   2   6      164.49      170.48      6.78 o 
   6   2   6        2.98        4.70      1.18 o 
   7   2   6       31.37       34.11      1.08 o 
   8   2   6       33.58       35.60      3.90 o 
   9   2   6        3.16        3.36      0.56 o 
  10   2   6       14.79       17.32      3.37 o 
  11   2   6        0.28        1.77      2.44 o 
 -13   3   6        4.25        5.92      3.35 o 
 -12   3   6        5.76        4.38      2.42 o 
 -11   3   6       10.33       12.65      5.50 o 
 -10   3   6        3.03        4.45      8.40 o 
  -9   3   6       34.14       42.45     12.03 o 
  -8   3   6       17.97       16.74      1.23 o 
  -7   3   6       74.33       78.54     10.80 o 
  -6   3   6       54.75       49.93      3.37 o 
  -5   3   6       68.43       66.94      4.59 o 
  -4   3   6      168.34      164.67     14.16 o 
  -3   3   6       91.35       88.56      3.67 o 
  -2   3   6      137.02      141.35      6.78 o 
  -1   3   6      302.35      311.95      7.34 o 
   0   3   6       44.21       49.81      8.38 o 
   1   3   6        0.79        0.90      0.61 o 
   2   3   6        6.43       15.76      7.33 o 
   3   3   6       47.87       46.92      4.77 o 
   4   3   6      271.77      254.26      3.54 o 
   5   3   6       13.24       22.95      5.42 o 
   6   3   6        3.66        3.82      0.75 o 
   7   3   6       22.69       24.45      3.62 o 
   8   3   6       29.54       27.15      1.43 o 
   9   3   6        9.96       13.92     10.42 o 
  10   3   6       12.87       12.59      7.09 o 
  11   3   6        3.72        4.61      4.69 o 
 -12   4   6        2.19        3.93      3.00 o 
 -11   4   6        3.01        5.00      4.73 o 
 -10   4   6       13.57       13.38      3.12 o 
  -9   4   6       29.03       33.62      7.95 o 
  -8   4   6        8.27        9.17     11.69 o 
  -7   4   6       69.39       65.13      7.92 o 
  -6   4   6       80.12       87.89      9.55 o 
  -5   4   6       49.66       53.19      5.97 o 
  -4   4   6       39.26       38.96      5.23 o 
  -3   4   6      127.41      128.51      2.50 o 
  -2   4   6       76.52       77.82      5.08 o 
  -1   4   6        9.38       11.26      1.51 o 
   0   4   6       16.06       18.07      0.96 o 
   1   4   6       54.78       54.91      2.35 o 
   2   4   6        4.12        8.07      2.20 o 
   3   4   6       28.39       33.39      4.86 o 
   4   4   6       65.90       65.83      6.56 o 
   5   4   6       11.21       13.84      4.03 o 
   6   4   6        2.36        3.53      1.58 o 
   7   4   6        1.70        2.43      1.15 o 
   8   4   6        4.07        4.86      2.81 o 
   9   4   6        7.92       12.41      1.87 o 
  10   4   6        3.15        2.94      0.86 o 
 -10   5   6        4.15        3.57      1.19 o 
  -9   5   6        9.64        9.15      2.04 o 
  -8   5   6        3.89        8.03      5.09 o 
  -7   5   6        5.91       12.65      8.86 o 
  -6   5   6        8.51       10.21     15.41 o 
  -5   5   6       68.05       67.63      7.00 o 
  -4   5   6       12.87       16.89      2.27 o 
  -3   5   6       16.42       23.65     10.25 o 
  -2   5   6       64.36       63.33      2.48 o 
  -1   5   6       22.92       26.30      6.11 o 
   0   5   6       32.10       39.65      5.33 o 
   1   5   6       37.57       37.26      4.89 o 
   2   5   6       11.98       14.55      7.70 o 
   3   5   6       15.44       12.45      2.62 o 
   4   5   6       60.71       52.80      6.80 o 
   5   5   6       42.38       40.32      7.24 o 
   6   5   6        4.79        8.56      2.54 o 
   7   5   6        1.47        2.97      3.01 o 
   8   5   6        9.43        9.54      2.04 o 
  -7   6   6        2.16        4.03      6.37 o 
  -6   6   6        0.45        5.47      3.68 o 
  -5   6   6       15.43       15.90      5.31 o 
  -4   6   6        1.03        3.68      6.00 o 
  -3   6   6       12.16       16.44      9.14 o 
  -2   6   6        9.22        8.06      0.46 o 
  -1   6   6       16.03       17.89     22.81 o 
   0   6   6        0.95        0.99      2.46 o 
   1   6   6       14.09       17.78     11.62 o 
   2   6   6       16.70       16.64      5.34 o 
   3   6   6        7.45        7.32      0.76 o 
   4   6   6        1.87        4.34      5.21 o 
   5   6   6       10.31       15.64      4.36 o 
 -12   0   7       38.59       44.36     13.51 o 
 -11   0   7       75.98       81.90      7.52 o 
 -10   0   7        1.91        2.47      2.03 o 
  -9   0   7       93.15       91.28      1.45 o 
  -8   0   7       13.48       15.35      2.79 o 
  -7   0   7       35.78       77.26     11.81 o 
  -6   0   7       65.10       91.27     14.55 o 
  -5   0   7      840.24      820.05     11.62 o 
  -4   0   7      125.47      130.45      5.37 o 
  -3   0   7      141.20      139.43      0.72 o 
  -2   0   7      932.15     1019.51     33.55 o 
  -1   0   7      670.98      665.76      5.41 o 
   0   0   7        0.41       16.59      9.51 o 
   1   0   7      135.96      146.81      5.96 o 
   2   0   7       53.06       57.91     11.23 o 
   3   0   7      437.63      438.25      3.67 o 
   4   0   7       37.85       36.21      7.81 o 
   5   0   7       68.45       72.98      3.45 o 
   6   0   7       11.82       14.63     11.21 o 
   7   0   7      269.90      260.50      4.69 o 
   8   0   7      154.84      175.52     19.71 o 
   9   0   7        1.26        3.42     21.07 o 
  10   0   7       13.98       13.67      5.25 o 
  11   0   7       21.86       24.48      5.64 o 
  12   0   7        0.05        0.00     14.63 o 
 -14   1   7        3.00        2.79      0.77 o 
 -13   1   7        3.09        2.15      0.91 o 
 -12   1   7       11.17       12.67      1.77 o 
 -11   1   7       46.09       48.94      2.85 o 
 -10   1   7       61.53       59.95      2.50 o 
  -9   1   7       75.88       80.68      4.19 o 
  -8   1   7       57.32       56.66      0.51 o 
  -7   1   7      230.57      229.96      4.31 o 
  -6   1   7        3.42        5.09      2.72 o 
  -5   1   7      204.30      203.64      6.36 o 
  -4   1   7       15.53       20.19      1.14 o 
  -3   1   7      392.28      424.20      9.33 o 
  -2   1   7       14.07       18.50      3.09 o 
  -1   1   7      212.45      235.96      7.83 o 
   0   1   7     1136.85     1136.65     20.38 o 
   1   1   7       98.22      116.38      6.43 o 
   2   1   7      328.56      337.00      5.56 o 
   3   1   7      153.41      161.28      4.59 o 
   4   1   7       24.58       27.46      4.56 o 
   5   1   7      355.14      339.67     10.81 o 
   6   1   7        3.28        9.10      5.38 o 
   7   1   7       86.49       92.70      7.63 o 
   8   1   7       81.59       96.94     19.04 o 
   9   1   7       26.24       40.08      7.54 o 
  10   1   7        0.49        2.71      4.36 o 
  11   1   7        0.55        3.19      7.40 o 
  12   1   7        3.29        5.06      3.57 o 
 -14   2   7        1.13        2.54     12.59 o 
 -13   2   7        2.23        4.28      2.41 o 
 -12   2   7        8.43        9.21      3.96 o 
 -11   2   7        2.31        2.05      0.86 o 
 -10   2   7       45.63       46.06      2.91 o 
  -9   2   7       86.08       84.78      8.34 o 
  -8   2   7       19.98       22.06      5.42 o 
  -7   2   7       35.07       44.48      6.74 o 
  -6   2   7       54.77       54.98      9.22 o 
  -5   2   7        9.28       16.71      4.52 o 
  -4   2   7      607.45      621.45      9.15 o 
  -3   2   7       61.79       63.67      6.78 o 
  -2   2   7      269.23      253.59      3.97 o 
  -1   2   7      354.14      334.84     16.95 o 
   0   2   7      237.39      235.99      6.72 o 
   1   2   7       97.37       96.40      2.26 o 
   2   2   7       30.08       29.17      4.84 o 
   3   2   7      569.88      555.90      6.80 o 
   4   2   7      101.75      100.48     17.69 o 
   5   2   7       30.30       31.99      5.76 o 
   6   2   7       55.57       45.63      4.37 o 
   7   2   7       55.86       56.22      7.15 o 
   8   2   7       36.64       45.54      7.49 o 
   9   2   7       35.71       32.43      3.34 o 
  10   2   7        4.67        6.60     11.30 o 
  11   2   7        7.41       16.36      9.04 o 
 -13   3   7        5.62        7.69      3.35 o 
 -12   3   7        3.52        3.95      0.84 o 
 -11   3   7        5.31        3.98      2.23 o 
 -10   3   7       11.13       10.97      0.99 o 
  -9   3   7        7.71        9.63      0.63 o 
  -8   3   7       53.38       47.57     14.25 o 
  -7   3   7       20.08       18.55      2.15 o 
  -6   3   7       15.75       28.34      9.53 o 
  -5   3   7      194.39      181.06      8.51 o 
  -4   3   7      150.65      151.49      5.95 o 
  -3   3   7       33.41       36.42      3.22 o 
  -2   3   7      107.32      120.27      9.93 o 
  -1   3   7      223.50      224.34      7.25 o 
   0   3   7       44.65       46.47      4.74 o 
   1   3   7       25.61       35.18      5.30 o 
   2   3   7      221.81      220.40     11.04 o 
   3   3   7       13.06       12.21      2.01 o 
   4   3   7       36.12       38.89      2.75 o 
   5   3   7       33.11       33.70      2.93 o 
   6   3   7        2.60        5.40      5.32 o 
   7   3   7        0.48        5.26      8.81 o 
   8   3   7        4.19        6.13      3.72 o 
   9   3   7        4.27       12.61      8.70 o 
  10   3   7        1.46        1.59      0.36 o 
 -12   4   7        4.10        9.15      5.08 o 
 -11   4   7       12.03       13.83      6.07 o 
 -10   4   7       38.72       46.89      7.44 o 
  -9   4   7        1.50        3.97      5.40 o 
  -8   4   7       62.44       57.51      5.05 o 
  -7   4   7      127.95      117.47     24.92 o 
  -6   4   7       98.41       95.13      8.08 o 
  -5   4   7        9.75       23.43      8.99 o 
  -4   4   7        1.96        6.10      3.44 o 
  -3   4   7       17.03       13.15      3.13 o 
  -2   4   7       43.05       42.04      4.03 o 
  -1   4   7        3.66        3.34      2.60 o 
   0   4   7       62.08       74.45     13.19 o 
   1   4   7       66.42       65.11      5.92 o 
   2   4   7      108.18      100.88      2.12 o 
   3   4   7       83.20       74.33      6.20 o 
   4   4   7       38.86       39.91      2.14 o 
   5   4   7       12.34       13.32      2.88 o 
   6   4   7       14.44       18.39      4.04 o 
   7   4   7        3.93        3.30      1.81 o 
   8   4   7        5.84        5.62      1.88 o 
   9   4   7        0.55        3.67      4.48 o 
 -10   5   7        6.39        8.54      3.85 o 
  -9   5   7        0.20        4.46      5.97 o 
  -8   5   7       29.35       28.94      1.88 o 
  -7   5   7        7.24       17.17     11.20 o 
  -6   5   7        2.39       11.20      7.66 o 
  -5   5   7       31.51       32.16      8.89 o 
  -4   5   7       79.84       83.96      4.03 o 
  -3   5   7       26.49       28.06      5.25 o 
  -2   5   7        9.70        9.15      1.67 o 
  -1   5   7       24.20       31.43     10.79 o 
   0   5   7        4.37        6.55      4.20 o 
   1   5   7        4.06        6.22      0.79 o 
   2   5   7        7.32       12.93      4.23 o 
   3   5   7       33.99       50.00     13.30 o 
   4   5   7        4.16        5.30      5.68 o 
   5   5   7        0.07        1.82      7.70 o 
   6   5   7        1.08        2.29      4.65 o 
   7   5   7        1.21        2.43      1.74 o 
  -7   6   7        0.14        1.90      6.19 o 
  -6   6   7        0.11        2.06      3.46 o 
  -5   6   7        9.40        9.35      5.64 o 
  -4   6   7       19.14       19.43      9.12 o 
  -3   6   7        6.77        8.02      0.63 o 
  -2   6   7       21.65       21.63      9.95 o 
  -1   6   7        6.34        7.50      3.34 o 
   0   6   7        4.16        2.96      2.23 o 
   1   6   7        5.85       13.74      9.04 o 
   2   6   7        5.71        6.23      2.86 o 
   3   6   7       16.81       21.25     11.10 o 
   4   6   7       13.14       11.05      1.46 o 
   5   6   7        1.63        1.05      1.03 o 
 -13   0   8        3.31        1.91      0.79 o 
 -12   0   8       14.75       23.93     11.58 o 
 -11   0   8        0.79        3.66      3.41 o 
 -10   0   8        4.77       10.98      6.35 o 
  -9   0   8       22.92       31.62      8.44 o 
  -8   0   8       65.66       93.30      7.35 o 
  -7   0   8       44.34       50.64      6.48 o 
  -6   0   8       25.08       31.18     12.29 o 
  -5   0   8        7.51        6.68      1.12 o 
  -4   0   8      594.20      606.37      7.17 o 
  -3   0   8     1380.83     1307.43     19.87 o 
  -2   0   8      491.07      473.82      2.07 o 
  -1   0   8      129.79      166.62     20.27 o 
   0   0   8     3850.01     3791.63     13.02 o 
   1   0   8      413.65      412.05      9.91 o 
   2   0   8        0.89       15.03      8.59 o 
   3   0   8      797.73      772.85     10.25 o 
   4   0   8      441.49      440.22      6.52 o 
   5   0   8      143.59      155.73      2.41 o 
   6   0   8      196.98      209.78     23.61 o 
   7   0   8       56.06       63.67     19.48 o 
   8   0   8        1.78        5.80     13.51 o 
   9   0   8        0.31        0.16      0.87 o 
  10   0   8        8.38       14.07      8.19 o 
  11   0   8       14.81       10.89      0.24 o 
 -14   1   8       13.10       16.77     21.70 o 
 -13   1   8        7.22       13.74      4.04 o 
 -12   1   8       13.34       11.55      0.99 o 
 -11   1   8       12.85       25.01      9.70 o 
 -10   1   8        4.25       11.26      7.69 o 
  -9   1   8      113.47      104.46      8.40 o 
  -8   1   8       55.81       49.06      8.91 o 
  -7   1   8      428.23      441.02      6.06 o 
  -6   1   8       25.86       37.43      7.51 o 
  -5   1   8       68.64       95.96      5.76 o 
  -4   1   8       32.77       44.72      8.55 o 
  -3   1   8      213.18      224.56      6.82 o 
  -2   1   8     1864.35     1827.57     25.87 o 
  -1   1   8      923.29     1046.77     11.31 o 
   0   1   8      427.09      410.48      4.01 o 
   1   1   8      413.72      397.05     14.43 o 
   2   1   8      512.95      505.54      6.03 o 
   3   1   8       61.45       61.24      5.86 o 
   4   1   8       17.91       18.92      1.92 o 
   5   1   8        3.37        6.13      4.35 o 
   6   1   8       48.83       54.53      7.55 o 
   7   1   8       22.31       26.66      8.90 o 
   8   1   8       73.50       69.36     10.10 o 
   9   1   8      102.34       91.58      6.12 o 
  10   1   8       11.18       12.63      6.60 o 
  11   1   8        2.69        3.59      6.62 o 
 -14   2   8        0.52        2.17      6.23 o 
 -13   2   8        3.64        4.89      7.83 o 
 -12   2   8        4.48        6.86      4.03 o 
 -11   2   8       20.96       28.82      5.63 o 
 -10   2   8       19.85       27.42      7.28 o 
  -9   2   8        8.44       14.30      2.69 o 
  -8   2   8       20.41       32.39      9.59 o 
  -7   2   8       31.32       42.63      4.92 o 
  -6   2   8      159.54      156.15      2.39 o 
  -5   2   8      242.75      265.72      7.01 o 
  -4   2   8       48.02       62.75      3.85 o 
  -3   2   8      212.56      204.89     10.28 o 
  -2   2   8        8.67       10.26      1.42 o 
  -1   2   8       33.01       42.14      6.35 o 
   0   2   8      305.91      307.15      4.01 o 
   1   2   8      262.27      256.32     11.70 o 
   2   2   8        1.23        5.31      8.21 o 
   3   2   8       20.31       24.26      3.50 o 
   4   2   8      154.92      170.94     12.23 o 
   5   2   8        2.54        3.82      4.11 o 
   6   2   8       22.18       26.65      3.91 o 
   7   2   8       56.52       52.45      3.28 o 
   8   2   8       30.40       32.01      8.18 o 
   9   2   8       20.51       28.22      4.78 o 
  10   2   8        3.34        4.60      3.83 o 
  11   2   8       13.02       12.43      2.96 o 
 -13   3   8       10.13       10.75      3.07 o 
 -12   3   8        6.79        8.24      3.82 o 
 -11   3   8       13.88       14.08      1.87 o 
 -10   3   8       19.47       18.14      1.39 o 
  -9   3   8       34.29       37.25     13.94 o 
  -8   3   8       20.52       27.27      8.89 o 
  -7   3   8       38.92       46.21     10.08 o 
  -6   3   8       37.37       39.21      2.00 o 
  -5   3   8       49.53       51.21      2.49 o 
  -4   3   8       81.86       76.42      2.18 o 
  -3   3   8        7.22       13.13      8.60 o 
  -2   3   8       27.36       27.42      2.66 o 
  -1   3   8       36.16       50.84     12.30 o 
   0   3   8       83.56       80.94      1.69 o 
   1   3   8       60.90       53.26      3.76 o 
   2   3   8        5.27        7.61      3.59 o 
   3   3   8      147.10      142.59      4.29 o 
   4   3   8      105.32      108.50     17.35 o 
   5   3   8       19.08       17.85      2.72 o 
   6   3   8       60.77       66.51      9.76 o 
   7   3   8        3.43        3.71      3.00 o 
   8   3   8       18.04       18.17      1.12 o 
   9   3   8        3.86        4.02      4.69 o 
  10   3   8        5.90        6.82      6.26 o 
 -12   4   8        0.53        3.65      5.13 o 
 -11   4   8        2.52        4.11     10.59 o 
 -10   4   8        6.16        8.37      8.46 o 
  -9   4   8        9.94       18.54      9.57 o 
  -8   4   8        1.37        4.17      3.96 o 
  -7   4   8       32.23       30.42      9.04 o 
  -6   4   8       29.78       29.59      2.73 o 
  -5   4   8        5.95        6.22      1.38 o 
  -4   4   8        8.84       15.63      2.95 o 
  -3   4   8        9.33       11.72      0.91 o 
  -2   4   8        1.19        2.42      2.44 o 
  -1   4   8       41.48       41.88      2.23 o 
   0   4   8       36.46       39.46      2.56 o 
   1   4   8        8.34       15.52      4.11 o 
   2   4   8        3.69        4.24      3.08 o 
   3   4   8       48.06       41.68      6.37 o 
   4   4   8       23.52       24.31      5.92 o 
   5   4   8       19.34       25.71      9.39 o 
   6   4   8       19.46       17.21      3.53 o 
   7   4   8       12.91       20.03      5.22 o 
   8   4   8        9.07        8.08      0.81 o 
   9   4   8        4.65        5.58      2.01 o 
 -10   5   8        0.50        2.72      0.87 o 
  -9   5   8        1.27        4.40      1.10 o 
  -8   5   8        4.12        3.51      1.99 o 
  -7   5   8       11.60       14.07     11.07 o 
  -6   5   8        3.05        3.14      1.03 o 
  -5   5   8       14.12       14.09      3.05 o 
  -4   5   8       30.80       36.07      5.94 o 
  -3   5   8       30.87       30.37      3.78 o 
  -2   5   8       24.98       34.04     12.82 o 
  -1   5   8        3.75        4.46      8.74 o 
   0   5   8       12.57       13.48      6.06 o 
   1   5   8       31.12       33.89      8.36 o 
   2   5   8        9.88        8.70      3.52 o 
   3   5   8       43.37       37.77      4.60 o 
   4   5   8       35.93       37.55      3.86 o 
   5   5   8        8.91        7.95      2.23 o 
   6   5   8        5.41        6.18      7.28 o 
   7   5   8        1.83        6.65      8.60 o 
  -7   6   8        1.47        4.96      9.35 o 
  -6   6   8        0.45        3.93      8.11 o 
  -5   6   8       10.05       16.10      5.21 o 
  -4   6   8        0.35        2.07      1.11 o 
  -3   6   8        0.08        2.15     11.23 o 
  -2   6   8       10.20       13.75     16.69 o 
  -1   6   8        8.14        7.80      1.83 o 
   0   6   8        5.89       15.75      6.92 o 
   1   6   8       32.36       31.22      4.57 o 
   2   6   8       16.82       17.50      1.74 o 
   3   6   8        4.27        5.82     10.86 o 
   4   6   8        3.85       11.19      5.14 o 
 -13   0   9        4.05        5.33      5.96 o 
 -12   0   9        1.16        1.91      1.76 o 
 -11   0   9       19.14       21.38      5.83 o 
 -10   0   9       46.31       58.65     11.76 o 
  -9   0   9       29.90       41.67      7.12 o 
  -8   0   9       60.84       72.17     11.53 o 
  -7   0   9      189.95      192.78      7.89 o 
  -6   0   9       16.09       20.31      3.60 o 
  -5   0   9      365.26      330.39     10.67 o 
  -4   0   9      531.49      533.40      3.02 o 
  -3   0   9        9.69       13.28      4.10 o 
  -2   0   9      608.21      586.14     14.15 o 
  -1   0   9     2884.74     2754.01     61.53 o 
   0   0   9       90.21      105.11     18.36 o 
   1   0   9      103.56      115.47      5.11 o 
   2   0   9       66.45       59.65     32.59 o 
   3   0   9       99.64      114.60     16.11 o 
   4   0   9       30.73       39.28     12.20 o 
   5   0   9       26.48       33.52     12.07 o 
   6   0   9       41.68       51.35     21.70 o 
   7   0   9       70.80       73.29     12.32 o 
   8   0   9       51.90       55.33     13.04 o 
   9   0   9       35.65       46.42     21.07 o 
  10   0   9       23.07       21.30      3.18 o 
  11   0   9        7.28        4.69      5.41 o 
 -14   1   9        1.20        1.83      1.83 o 
 -13   1   9        4.85        6.59     13.16 o 
 -12   1   9        4.27        3.80      0.88 o 
 -11   1   9       36.07       38.09      4.30 o 
 -10   1   9       11.60       13.71      2.14 o 
  -9   1   9       11.30       15.60      4.13 o 
  -8   1   9        7.43       14.85      3.59 o 
  -7   1   9       96.50      105.11      4.47 o 
  -6   1   9       84.45       82.08      7.17 o 
  -5   1   9      156.25      165.29      8.54 o 
  -4   1   9      601.07      592.00      5.55 o 
  -3   1   9      265.18      287.51      9.04 o 
  -2   1   9      477.79      459.63      7.27 o 
  -1   1   9      517.59      495.66      6.50 o 
   0   1   9       13.45       22.66      4.85 o 
   1   1   9      353.19      363.02      8.17 o 
   2   1   9      148.28      144.73      8.84 o 
   3   1   9      130.11      124.70      5.50 o 
   4   1   9      147.74      139.56      6.62 o 
   5   1   9        2.37        3.71      2.50 o 
   6   1   9       19.73       22.40      2.12 o 
   7   1   9      111.56      121.30      9.98 o 
   8   1   9       31.37       41.43      9.63 o 
   9   1   9       22.11       25.50      7.43 o 
  10   1   9        4.01        3.56      2.48 o 
  11   1   9       12.39       11.01      2.26 o 
 -13   2   9        2.51        3.32      1.97 o 
 -12   2   9       11.38       12.31      6.85 o 
 -11   2   9       36.00       35.85      3.93 o 
 -10   2   9       85.31      106.40     10.33 o 
  -9   2   9      116.19      117.14      5.52 o 
  -8   2   9        1.61        2.86      1.37 o 
  -7   2   9        3.26        8.32      6.88 o 
  -6   2   9      243.11      250.07      4.95 o 
  -5   2   9      317.85      315.73      5.72 o 
  -4   2   9       25.79       30.47      3.50 o 
  -3   2   9       97.14      111.16      9.34 o 
  -2   2   9      252.20      254.17      4.58 o 
  -1   2   9      885.76      858.42     19.56 o 
   0   2   9       74.02       69.38      2.06 o 
   1   2   9      120.37      129.86      5.95 o 
   2   2   9       37.81       46.22      6.34 o 
   3   2   9        8.91        8.60      4.46 o 
   4   2   9      258.52      271.59      5.84 o 
   5   2   9       15.40       19.41      3.58 o 
   6   2   9        0.37        0.00      1.31 o 
   7   2   9        1.30        1.33      2.05 o 
   8   2   9       12.15       14.29      5.13 o 
   9   2   9       62.64       63.82      9.50 o 
  10   2   9        1.85        5.78      7.68 o 
 -13   3   9        0.23        1.35      4.30 o 
 -12   3   9        0.98        5.06      8.02 o 
 -11   3   9       10.94       13.48      4.77 o 
 -10   3   9        4.13        7.09     12.34 o 
  -9   3   9       18.82       20.93      5.04 o 
  -8   3   9        4.74        4.14      0.92 o 
  -7   3   9       25.01       25.70      6.04 o 
  -6   3   9       12.77       18.24      3.67 o 
  -5   3   9       24.40       31.49      4.13 o 
  -4   3   9       18.82       26.47      7.38 o 
  -3   3   9       65.79       62.12      3.74 o 
  -2   3   9       32.60       31.95      3.80 o 
  -1   3   9        6.91        8.46      4.02 o 
   0   3   9       65.19       72.27      6.81 o 
   1   3   9       59.33       60.32      2.12 o 
   2   3   9      122.83      116.95      1.10 o 
   3   3   9       25.33       27.18      1.88 o 
   4   3   9        0.42        2.85      2.03 o 
   5   3   9       38.10       39.48      2.37 o 
   6   3   9       11.60       13.70      2.05 o 
   7   3   9       84.49       82.32      1.83 o 
   8   3   9        6.96        9.14      4.73 o 
   9   3   9        1.11        4.46      6.55 o 
 -11   4   9        1.00        1.25      1.57 o 
 -10   4   9       15.40       17.20      7.17 o 
  -9   4   9       10.67       13.58      5.81 o 
  -8   4   9       12.95       21.47      4.94 o 
  -7   4   9       77.29       75.73     10.98 o 
  -6   4   9      113.41      114.98      3.56 o 
  -5   4   9       27.74       37.94      7.08 o 
  -4   4   9        3.43        4.09      0.59 o 
  -3   4   9       31.03       30.80      3.64 o 
  -2   4   9       19.51       19.71      5.13 o 
  -1   4   9        6.67        5.67      0.78 o 
   0   4   9        9.55        8.80      2.60 o 
   1   4   9       43.06       58.23     16.02 o 
   2   4   9       41.60       40.66      4.57 o 
   3   4   9       84.61       78.63      4.13 o 
   4   4   9       38.49       33.55      1.35 o 
   5   4   9       24.44       27.53      2.72 o 
   6   4   9       14.43       14.02      2.52 o 
   7   4   9        5.59        7.19      3.53 o 
   8   4   9        6.61       10.03      3.64 o 
  -9   5   9        2.08        6.21      1.62 o 
  -8   5   9        7.98       14.73      6.36 o 
  -7   5   9        1.77        4.13      2.99 o 
  -6   5   9       13.42       11.44      3.84 o 
  -5   5   9       11.95       21.06      5.68 o 
  -4   5   9       10.07       10.09      1.18 o 
  -3   5   9        2.08        2.75      2.32 o 
  -2   5   9       44.33       47.00      4.03 o 
  -1   5   9       23.06       21.41      0.95 o 
   0   5   9        2.02        3.95      4.13 o 
   1   5   9       60.39       72.41     12.69 o 
   2   5   9       19.86       20.27      7.12 o 
   3   5   9       10.88       15.10      3.61 o 
   4   5   9       12.04       11.77      4.81 o 
   5   5   9        2.48        6.43      7.23 o 
   6   5   9        8.59        7.96      3.72 o 
  -6   6   9        9.30       13.44      2.19 o 
  -5   6   9       13.21       10.83      4.39 o 
  -4   6   9       31.04       41.30     11.15 o 
  -3   6   9        4.69        6.39      0.48 o 
  -2   6   9       10.42       12.18      8.31 o 
  -1   6   9        5.38        6.14      7.08 o 
   0   6   9       10.64       13.21     12.28 o 
   1   6   9       20.83       21.16      7.35 o 
   2   6   9        2.06        2.78      4.12 o 
   3   6   9       13.82       17.33      2.08 o 
 -13   0  10        0.72        2.94     11.45 o 
 -12   0  10        0.59        3.93      6.69 o 
 -11   0  10        0.48        0.51      8.39 o 
 -10   0  10        8.86       16.99     10.52 o 
  -9   0  10        2.36        4.78      6.43 o 
  -8   0  10       31.66       33.92      7.12 o 
  -7   0  10        2.02        8.87      6.01 o 
  -6   0  10      739.11      768.42     22.34 o 
  -5   0  10       10.96       16.53     15.34 o 
  -4   0  10        2.99       21.38     18.44 o 
  -3   0  10       11.24        9.35      1.31 o 
  -2   0  10      130.47      130.50      5.68 o 
  -1   0  10        8.30       26.37      9.74 o 
   0   0  10      557.53      539.45      8.07 o 
   1   0  10       34.77       36.98      8.74 o 
   2   0  10        7.16        8.81      5.48 o 
   3   0  10       63.82       79.59      8.19 o 
   4   0  10      805.82      756.35     10.19 o 
   5   0  10       43.44       42.45      3.66 o 
   6   0  10        0.02        2.62     13.99 o 
   7   0  10       11.29       23.45     17.81 o 
   8   0  10       63.19       70.59     12.80 o 
   9   0  10       16.78       19.95      9.22 o 
  10   0  10        1.51        2.38      2.54 o 
 -14   1  10        3.24        9.46      2.86 o 
 -13   1  10       14.61       21.82      9.36 o 
 -12   1  10        0.03        0.70      6.58 o 
 -11   1  10      146.32      133.45      2.58 o 
 -10   1  10       52.34       45.71      6.20 o 
  -9   1  10       16.23       17.22      2.35 o 
  -8   1  10       29.73       34.10      4.54 o 
  -7   1  10      102.06      101.81      2.80 o 
  -6   1  10       52.39       58.04      5.01 o 
  -5   1  10      218.15      231.55     12.93 o 
  -4   1  10       83.48       84.53      5.07 o 
  -3   1  10        9.19       13.61      4.85 o 
  -2   1  10      119.58      134.15      8.94 o 
  -1   1  10      816.79      798.30     21.52 o 
   0   1  10       22.00       23.10      2.57 o 
   1   1  10       30.83       43.15      7.92 o 
   2   1  10      101.45      105.43      2.63 o 
   3   1  10       20.49       20.09      2.68 o 
   4   1  10      136.99      142.21      9.22 o 
   5   1  10       89.54      108.49     10.60 o 
   6   1  10       29.60       43.75      8.57 o 
   7   1  10       15.02       24.61      8.70 o 
   8   1  10       11.58       11.04      1.51 o 
   9   1  10       11.16       10.03      5.34 o 
  10   1  10        2.68        3.08      0.65 o 
 -13   2  10        0.79        2.65      1.19 o 
 -12   2  10       10.34        9.95      3.70 o 
 -11   2  10       46.78       45.46      7.22 o 
 -10   2  10        4.36        4.69      0.85 o 
  -9   2  10       11.22       15.17      6.13 o 
  -8   2  10       23.53       22.08      3.04 o 
  -7   2  10       25.23       27.60      5.44 o 
  -6   2  10       43.36       50.38      4.42 o 
  -5   2  10       24.76       36.16      9.86 o 
  -4   2  10      133.92      150.16      3.87 o 
  -3   2  10       26.36       37.84      6.15 o 
  -2   2  10       54.87       55.77      1.70 o 
  -1   2  10       12.16       15.16      5.43 o 
   0   2  10       33.77       34.44      4.24 o 
   1   2  10       32.60       40.87      7.37 o 
   2   2  10      105.72      104.56      3.77 o 
   3   2  10       91.56       87.34      5.71 o 
   4   2  10       98.12       90.71      8.54 o 
   5   2  10       75.46       72.43      1.90 o 
   6   2  10       36.44       32.26      6.24 o 
   7   2  10       28.02       28.74      3.12 o 
   8   2  10        5.16       12.88     11.35 o 
   9   2  10       21.85       25.15     10.56 o 
  10   2  10        9.41       10.94      6.17 o 
 -12   3  10        5.51        9.60     12.93 o 
 -11   3  10       11.34        9.94      4.83 o 
 -10   3  10       17.66       14.98      7.52 o 
  -9   3  10        7.74        8.74     10.14 o 
  -8   3  10       16.30       21.63      4.29 o 
  -7   3  10       83.20       78.07      7.50 o 
  -6   3  10      263.91      255.11      6.78 o 
  -5   3  10      105.87      100.66      4.94 o 
  -4   3  10        2.18        7.72      2.34 o 
  -3   3  10       18.85       28.07      6.69 o 
  -2   3  10        1.92        5.12      7.00 o 
  -1   3  10       11.11       12.13      0.95 o 
   0   3  10       75.68       84.51      5.45 o 
   1   3  10       94.32      107.24      4.81 o 
   2   3  10        0.98        6.76     16.32 o 
   3   3  10      208.66      204.47     19.28 o 
   4   3  10      184.03      188.15      4.39 o 
   5   3  10       17.02       18.70      2.31 o 
   6   3  10       28.88       36.18      7.05 o 
   7   3  10        6.12        7.01      1.97 o 
   8   3  10        0.21        4.04      4.07 o 
   9   3  10        6.18        8.20      4.17 o 
 -11   4  10        2.42        3.50      2.75 o 
 -10   4  10        0.31        1.63      2.26 o 
  -9   4  10        4.47        3.38      0.79 o 
  -8   4  10       17.50       18.36     13.64 o 
  -7   4  10        8.62        9.64      2.02 o 
  -6   4  10        2.78        3.86      2.67 o 
  -5   4  10       44.06       52.68     11.60 o 
  -4   4  10       16.16       30.04      7.16 o 
  -3   4  10        8.76       14.25      5.19 o 
  -2   4  10       54.01       74.46     10.20 o 
  -1   4  10      193.65      204.62     11.92 o 
   0   4  10       11.77       15.73      2.40 o 
   1   4  10       36.86       40.55      6.04 o 
   2   4  10      109.43      109.46      3.70 o 
   3   4  10        2.91        5.79     14.23 o 
   4   4  10        3.33       16.65     11.70 o 
   5   4  10       41.05       41.75      2.11 o 
   6   4  10       21.53       23.59      7.91 o 
   7   4  10        8.57       11.60      3.15 o 
   8   4  10       18.66       16.65      1.27 o 
  -9   5  10        0.92        3.08      4.32 o 
  -8   5  10        3.46        5.46      4.50 o 
  -7   5  10        3.78        3.67      1.07 o 
  -6   5  10        9.54       15.97      4.88 o 
  -5   5  10        5.80        6.51      1.38 o 
  -4   5  10       25.22       26.94      6.53 o 
  -3   5  10        3.49        4.30      1.52 o 
  -2   5  10       15.42       16.26      2.75 o 
  -1   5  10       27.75       23.22      3.42 o 
   0   5  10       46.41       50.95     11.18 o 
   1   5  10        2.04        1.44      2.48 o 
   2   5  10       10.68        8.80      7.19 o 
   3   5  10        3.47        9.85     15.38 o 
   4   5  10        4.82       13.43      6.83 o 
   5   5  10        2.80        4.15     10.42 o 
   6   5  10        0.62        2.40      1.98 o 
  -6   6  10        0.20        2.83      5.76 o 
  -5   6  10        1.63        1.83      0.48 o 
  -4   6  10        1.31        3.49      2.90 o 
  -3   6  10        1.67        5.56     14.63 o 
  -2   6  10        4.56        5.71      3.28 o 
  -1   6  10        1.28        6.21      3.38 o 
   0   6  10       20.47       17.41      4.97 o 
   1   6  10        1.27        5.02      7.79 o 
   2   6  10        1.05        5.03      9.82 o 
 -14   0  11        0.42        0.95      1.35 o 
 -13   0  11        2.23        3.35      1.87 o 
 -12   0  11       27.94       29.64     12.31 o 
 -11   0  11       12.08       23.14      6.74 o 
 -10   0  11        0.60        0.70      4.93 o 
  -9   0  11        4.09       10.69      3.96 o 
  -8   0  11       28.15       31.46      5.33 o 
  -7   0  11      151.40      161.38     19.04 o 
  -6   0  11       89.39      111.13      8.35 o 
  -5   0  11        0.52        3.18     22.42 o 
  -4   0  11        7.52       11.16      2.38 o 
  -3   0  11        0.00        4.07      3.69 o 
  -2   0  11        4.94        9.81      4.08 o 
  -1   0  11       91.54       98.86      6.11 o 
   0   0  11       18.04       21.21      1.08 o 
   1   0  11        8.45       19.50      6.96 o 
   2   0  11        0.35        0.20      0.48 o 
   3   0  11       46.12       44.76      2.08 o 
   4   0  11       29.51       34.80     10.76 o 
   5   0  11      191.20      246.43     23.45 o 
   6   0  11        6.09       18.52     12.96 o 
   7   0  11       28.77       39.03     11.13 o 
   8   0  11       46.13       43.32      1.51 o 
   9   0  11       25.21       33.63      5.80 o 
  10   0  11        0.24        1.27      2.78 o 
 -14   1  11        5.75        9.23     10.05 o 
 -13   1  11        2.14        2.63      1.95 o 
 -12   1  11        2.79        2.21      2.19 o 
 -11   1  11        5.88        7.78      5.26 o 
 -10   1  11       20.53       23.49      1.88 o 
  -9   1  11       79.77       78.37      7.92 o 
  -8   1  11       66.76       60.18     22.93 o 
  -7   1  11        3.78        5.53      2.83 o 
  -6   1  11       34.66       34.22      2.50 o 
  -5   1  11      488.26      452.80     10.57 o 
  -4   1  11       79.87       77.15      7.41 o 
  -3   1  11       21.07       35.36     10.50 o 
  -2   1  11      212.59      215.96      9.90 o 
  -1   1  11       47.35       52.66      3.37 o 
   0   1  11       69.88       75.15      8.12 o 
   1   1  11       77.67       81.85      4.09 o 
   2   1  11       12.69       14.89      3.56 o 
   3   1  11      115.46      114.87      3.99 o 
   4   1  11       53.18       51.59      6.14 o 
   5   1  11      115.09      135.72      4.26 o 
   6   1  11       28.15       30.94     12.01 o 
   7   1  11       22.86       30.20     13.62 o 
   8   1  11        8.64       13.55      1.87 o 
   9   1  11        5.90        6.54      3.02 o 
  10   1  11       19.61       24.75      8.64 o 
 -13   2  11       15.06       14.06      1.90 o 
 -12   2  11        2.55        4.34      3.95 o 
 -11   2  11       55.46       73.58      8.23 o 
 -10   2  11       14.13       15.83      9.56 o 
  -9   2  11        0.48        1.62      7.60 o 
  -8   2  11      101.88      116.77     10.33 o 
  -7   2  11      124.16      157.33      9.02 o 
  -6   2  11      259.01      252.18      9.51 o 
  -5   2  11        4.65        6.67      3.52 o 
  -4   2  11      154.28      184.98     12.70 o 
  -3   2  11      268.73      266.54      7.85 o 
  -2   2  11      512.22      490.10     13.27 o 
  -1   2  11      388.09      378.03      8.04 o 
   0   2  11        1.07        4.04      3.72 o 
   1   2  11      142.91      157.89      5.70 o 
   2   2  11      129.68      139.12      5.06 o 
   3   2  11       46.55       45.54      2.79 o 
   4   2  11      178.76      169.92      9.00 o 
   5   2  11        1.54       13.09      7.14 o 
   6   2  11       49.04       45.04      2.32 o 
   7   2  11        5.88       16.52     13.38 o 
   8   2  11        2.20        4.20      8.73 o 
   9   2  11       41.68       46.93      9.75 o 
 -12   3  11        0.30        4.28      5.98 o 
 -11   3  11       12.74        9.25      4.12 o 
 -10   3  11       14.45       18.42      4.66 o 
  -9   3  11        1.26        3.77      4.26 o 
  -8   3  11       42.66       38.86      2.31 o 
  -7   3  11       51.48       48.91      4.84 o 
  -6   3  11      155.40      159.18      8.69 o 
  -5   3  11       19.39       18.81      2.54 o 
  -4   3  11       85.78       83.38      5.00 o 
  -3   3  11       23.10       24.39      6.52 o 
  -2   3  11       12.00       11.69      5.33 o 
  -1   3  11      182.21      189.91      4.69 o 
   0   3  11       31.38       33.79      2.90 o 
   1   3  11        4.21        5.95      1.71 o 
   2   3  11       51.81       53.96      7.32 o 
   3   3  11       53.45       53.17     12.91 o 
   4   3  11       12.35       14.24      5.98 o 
   5   3  11        4.15        5.42      0.71 o 
   6   3  11        8.81        9.23      3.07 o 
   7   3  11        0.73        1.96      1.81 o 
   8   3  11        6.12       10.22      1.50 o 
 -11   4  11        0.43        2.16      2.42 o 
 -10   4  11        1.29        3.10      3.78 o 
  -9   4  11        2.41        2.64      2.11 o 
  -8   4  11       14.04       16.45      6.81 o 
  -7   4  11       16.16       15.98      5.26 o 
  -6   4  11       26.31       22.85      4.21 o 
  -5   4  11       39.29       37.93      3.74 o 
  -4   4  11       25.61       25.66      4.97 o 
  -3   4  11        5.93        6.25      5.05 o 
  -2   4  11       28.05       28.17      3.50 o 
  -1   4  11        1.08        2.78      3.20 o 
   0   4  11        3.34        3.60      7.46 o 
   1   4  11       80.36       69.83      1.23 o 
   2   4  11       59.38       60.67     12.45 o 
   3   4  11       52.80       56.10     10.83 o 
   4   4  11       46.46       41.08      3.36 o 
   5   4  11        2.52        3.12      8.97 o 
   6   4  11       29.11       23.13      1.95 o 
   7   4  11       15.21       19.78      4.23 o 
  -9   5  11        1.30        8.47      5.29 o 
  -8   5  11        5.46        5.42      3.46 o 
  -7   5  11       10.79       16.45      6.01 o 
  -6   5  11       13.65       16.66      3.42 o 
  -5   5  11       20.32       17.34      6.86 o 
  -4   5  11        0.73        3.47      3.71 o 
  -3   5  11       17.84       14.92      2.78 o 
  -2   5  11       18.18       29.93      9.73 o 
  -1   5  11        5.69        6.80      4.78 o 
   0   5  11        4.18        8.23      2.98 o 
   1   5  11        4.76        5.38      4.68 o 
   2   5  11        7.79        6.15      4.18 o 
   3   5  11       14.35       15.89     12.09 o 
   4   5  11       17.75       15.79      2.86 o 
   5   5  11        2.94        3.02      0.62 o 
  -5   6  11        0.07        0.00      0.48 o 
  -4   6  11        1.78        2.10      6.80 o 
  -3   6  11        4.46        3.11     10.50 o 
  -2   6  11        5.57        4.32      3.78 o 
  -1   6  11        0.96        3.58      8.88 o 
   0   6  11        1.02        2.97      3.32 o 
   1   6  11        2.23        3.42      4.16 o 
 -14   0  12        0.21        0.00      0.79 o 
 -13   0  12       28.32       28.44      5.88 o 
 -12   0  12       44.85       43.08      1.58 o 
 -11   0  12       23.13       33.37      8.37 o 
 -10   0  12       80.82       87.77     15.54 o 
  -9   0  12       18.48       23.59      4.65 o 
  -8   0  12       23.06       31.48     11.29 o 
  -7   0  12       95.47      131.48     14.31 o 
  -6   0  12       41.46       90.30     16.93 o 
  -5   0  12       58.17      101.91     13.28 o 
  -4   0  12        0.23        0.70      2.53 o 
  -3   0  12      137.94      136.16      5.09 o 
  -2   0  12      285.84      282.12      7.79 o 
  -1   0  12      189.62      190.47      9.98 o 
   0   0  12       12.55       12.66      3.22 o 
   1   0  12      132.91      141.96      8.17 o 
   2   0  12       24.17       21.41      5.44 o 
   3   0  12        5.37        6.11      2.45 o 
   4   0  12       35.81       40.70     10.57 o 
   5   0  12       65.48       68.28     20.11 o 
   6   0  12       40.20       48.65     11.45 o 
   7   0  12       39.82       39.43     22.58 o 
   8   0  12        0.39        0.87      1.51 o 
   9   0  12        4.39        8.19     13.04 o 
 -13   1  12        1.42        1.97      5.86 o 
 -12   1  12       28.39       32.26      4.60 o 
 -11   1  12      124.33      112.45      6.42 o 
 -10   1  12       14.95       13.99      2.25 o 
  -9   1  12       32.78       30.47      4.22 o 
  -8   1  12        4.01        5.24      2.20 o 
  -7   1  12       17.61       26.82      7.38 o 
  -6   1  12      182.31      170.44     21.88 o 
  -5   1  12       23.41       22.34      5.38 o 
  -4   1  12       16.48       27.10      5.79 o 
  -3   1  12       13.58       15.86      0.62 o 
  -2   1  12      132.05      130.37      7.91 o 
  -1   1  12      175.53      176.44     16.11 o 
   0   1  12      286.48      288.00      6.41 o 
   1   1  12      100.73      104.62      5.17 o 
   2   1  12      158.43      158.80      8.96 o 
   3   1  12      161.50      177.89      9.22 o 
   4   1  12      435.02      401.95     11.66 o 
   5   1  12      217.87      234.22      7.19 o 
   6   1  12       27.92       26.55      4.44 o 
   7   1  12       71.85       74.46      9.53 o 
   8   1  12       34.16       32.31      4.45 o 
   9   1  12       27.41       27.42      4.89 o 
 -13   2  12       12.53       10.91      0.60 o 
 -12   2  12        5.78        5.15      1.56 o 
 -11   2  12        9.93       17.66      6.19 o 
 -10   2  12       38.69       40.21      4.38 o 
  -9   2  12       81.33       76.57      3.96 o 
  -8   2  12       33.83       37.66      4.79 o 
  -7   2  12      107.92      113.77      8.65 o 
  -6   2  12       40.01       44.36      8.09 o 
  -5   2  12       61.78       98.77     11.36 o 
  -4   2  12       63.02       63.15      2.84 o 
  -3   2  12      114.94      110.09      3.67 o 
  -2   2  12      210.85      202.38      6.93 o 
  -1   2  12      360.90      323.56     15.66 o 
   0   2  12       26.60       31.23      9.31 o 
   1   2  12      110.16      109.41      7.55 o 
   2   2  12       55.17       60.13      3.02 o 
   3   2  12      108.20      104.55      3.63 o 
   4   2  12       41.76       39.01     10.00 o 
   5   2  12        7.61        7.26      1.06 o 
   6   2  12        4.01        8.71      8.95 o 
   7   2  12        8.44       20.73     15.04 o 
   8   2  12       19.34       24.42      5.50 o 
   9   2  12        7.29       11.64      4.37 o 
 -12   3  12        1.26        3.67      5.70 o 
 -11   3  12        4.60       10.53      5.56 o 
 -10   3  12        1.86        2.81      6.32 o 
  -9   3  12        5.44        5.63      4.95 o 
  -8   3  12       28.88       33.00      5.81 o 
  -7   3  12      117.78      145.19      7.88 o 
  -6   3  12      190.12      175.23      7.39 o 
  -5   3  12      151.58      153.72      7.37 o 
  -4   3  12      222.10      220.91      7.34 o 
  -3   3  12       55.22       84.72     10.05 o 
  -2   3  12      214.84      208.25      8.46 o 
  -1   3  12      739.90      691.21     14.03 o 
   0   3  12       35.49       44.90      5.07 o 
   1   3  12       72.70       66.80      5.41 o 
   2   3  12      111.36      114.29      9.62 o 
   3   3  12       47.28       48.24      5.80 o 
   4   3  12       62.52       59.83     10.48 o 
   5   3  12        4.46        5.74      2.70 o 
   6   3  12        2.26        2.78      0.69 o 
   7   3  12        2.57        2.53      0.70 o 
   8   3  12        2.19        1.54      2.07 o 
 -11   4  12        7.59        7.19      4.44 o 
 -10   4  12        3.28        9.57      7.95 o 
  -9   4  12        2.29        2.41      2.90 o 
  -8   4  12        4.24        6.26      0.90 o 
  -7   4  12       29.23       32.44      7.00 o 
  -6   4  12       71.24       63.88      3.42 o 
  -5   4  12       21.38       29.95     10.72 o 
  -4   4  12        3.87       14.80      6.20 o 
  -3   4  12       18.07       26.59      6.00 o 
  -2   4  12       34.26       32.39      7.21 o 
  -1   4  12        6.95        5.86      0.95 o 
   0   4  12       38.95       34.44      3.22 o 
   1   4  12        2.10        5.40      3.87 o 
   2   4  12        0.29        0.60      1.19 o 
   3   4  12        3.05        3.73      1.56 o 
   4   4  12        8.01       12.75      2.09 o 
   5   4  12       14.42       14.03      2.76 o 
   6   4  12        2.23        3.38      1.82 o 
  -8   5  12        1.40        3.50      8.00 o 
  -7   5  12        4.50        5.35      9.38 o 
  -6   5  12       19.25       21.42      3.85 o 
  -5   5  12        0.83        3.40      4.55 o 
  -4   5  12        4.46        6.87      6.35 o 
  -3   5  12       14.24       17.89      7.82 o 
  -2   5  12       13.60       16.04      2.79 o 
  -1   5  12        3.61        5.10      2.51 o 
   0   5  12        2.82        5.29      3.54 o 
   1   5  12        0.11        1.35      1.58 o 
   2   5  12        4.07        7.58      0.94 o 
   3   5  12        8.21        6.79      2.04 o 
   4   5  12        6.11        5.72      2.77 o 
  -3   6  12        0.39        0.58      0.71 o 
  -2   6  12        0.43        4.87      2.20 o 
 -13   0  13       16.57       15.29      2.78 o 
 -12   0  13       24.63       29.01      6.50 o 
 -11   0  13       43.60       48.59      3.78 o 
 -10   0  13       10.03       20.03      5.56 o 
  -9   0  13       17.95       22.42     14.15 o 
  -8   0  13       17.37       18.60     22.58 o 
  -7   0  13      112.63      124.65     14.15 o 
  -6   0  13      225.64      229.26      5.41 o 
  -5   0  13        0.07        3.02      8.90 o 
  -4   0  13        5.48        8.11      4.61 o 
  -3   0  13      124.13      134.39      2.82 o 
  -2   0  13       75.51       80.98     10.96 o 
  -1   0  13       59.54       54.83      4.57 o 
   0   0  13        7.27        9.86     12.13 o 
   1   0  13        7.10       12.59      7.77 o 
   2   0  13       25.23       51.82     20.95 o 
   3   0  13      241.00      233.02     18.28 o 
   4   0  13       91.69       89.19     13.43 o 
   5   0  13       92.31       88.40      2.07 o 
   6   0  13       24.65       26.23      4.61 o 
   7   0  13       12.11       11.92      4.77 o 
   8   0  13       45.58       44.91     11.77 o 
   9   0  13       28.72       29.89      6.36 o 
 -13   1  13        5.26       12.16      9.33 o 
 -12   1  13       30.88       27.74      2.81 o 
 -11   1  13       36.79       35.18      9.20 o 
 -10   1  13       57.37       53.84      3.82 o 
  -9   1  13       60.71       76.58      8.16 o 
  -8   1  13       25.57       21.18      1.55 o 
  -7   1  13      157.18      150.41     11.67 o 
  -6   1  13      198.84      205.91      9.16 o 
  -5   1  13        2.30        4.01      3.59 o 
  -4   1  13       40.83       50.47     10.03 o 
  -3   1  13        4.28        4.81      2.89 o 
  -2   1  13      127.48      129.39      5.91 o 
  -1   1  13       61.21       99.01      8.82 o 
   0   1  13       48.76       55.15      5.95 o 
   1   1  13       22.95       30.67      3.98 o 
   2   1  13       53.00       56.29      8.67 o 
   3   1  13      102.72      116.60      7.01 o 
   4   1  13       25.22       28.19      4.29 o 
   5   1  13       34.62       32.35      8.39 o 
   6   1  13        3.07        3.02      1.31 o 
   7   1  13        7.61        9.60      7.88 o 
   8   1  13        9.24       21.31     15.82 o 
 -13   2  13        0.77        0.17      2.42 o 
 -12   2  13       18.08       26.01     12.78 o 
 -11   2  13       83.61       96.22      6.12 o 
 -10   2  13        0.39        0.50      1.77 o 
  -9   2  13       20.71       19.11      5.16 o 
  -8   2  13       27.49       31.02      2.52 o 
  -7   2  13       40.54       38.39      4.02 o 
  -6   2  13      171.70      166.34      2.41 o 
  -5   2  13       31.82       33.73      6.07 o 
  -4   2  13       64.57       60.81      3.92 o 
  -3   2  13      125.01      149.84     16.90 o 
  -2   2  13      472.33      438.23      9.69 o 
  -1   2  13      385.78      361.84      9.90 o 
   0   2  13      248.01      240.29     13.79 o 
   1   2  13       71.91       87.99     17.33 o 
   2   2  13      213.89      213.30     12.63 o 
   3   2  13       16.48       15.56      5.46 o 
   4   2  13       54.50       53.79      4.97 o 
   5   2  13       10.23       13.21      9.45 o 
   6   2  13        3.31        5.82      3.84 o 
   7   2  13        1.53        2.95      3.00 o 
   8   2  13       20.44       22.36      6.39 o 
 -12   3  13        1.92        5.35      9.19 o 
 -11   3  13        7.30        8.68      1.90 o 
 -10   3  13        2.75       11.19      6.68 o 
  -9   3  13       10.60        9.59      1.71 o 
  -8   3  13        3.59        7.76      2.36 o 
  -7   3  13       67.92       67.58      4.48 o 
  -6   3  13      120.09      120.14      7.87 o 
  -5   3  13      136.03      138.18     11.29 o 
  -4   3  13       47.26       52.75      7.32 o 
  -3   3  13      296.51      269.23      5.20 o 
  -2   3  13      360.19      336.67      6.08 o 
  -1   3  13        3.27        4.10      0.98 o 
   0   3  13      198.86      194.75      7.35 o 
   1   3  13      132.68      169.23     13.10 o 
   2   3  13       41.35       40.92      5.40 o 
   3   3  13       25.69       31.21      5.90 o 
   4   3  13       35.30       37.97      6.21 o 
   5   3  13       23.65       23.40      8.27 o 
   6   3  13        4.91        7.81      6.21 o 
   7   3  13        3.40        7.09      5.58 o 
 -10   4  13        0.04        1.90      5.40 o 
  -9   4  13        4.80        6.18      1.93 o 
  -8   4  13       19.09       29.67      6.31 o 
  -7   4  13       21.20       25.75      4.50 o 
  -6   4  13       10.89       17.60      7.83 o 
  -5   4  13       33.27       33.35      2.35 o 
  -4   4  13       18.34       19.11      3.16 o 
  -3   4  13       15.90       16.76      4.16 o 
  -2   4  13       56.63       57.26      2.29 o 
  -1   4  13      109.56      111.03     18.28 o 
   0   4  13       12.08       25.15      9.53 o 
   1   4  13       41.08       45.70      8.82 o 
   2   4  13       39.05       43.70     12.70 o 
   3   4  13        5.71        5.09      4.23 o 
   4   4  13       39.41       35.60      6.64 o 
   5   4  13        8.62        9.33      7.90 o 
  -8   5  13        3.57       11.84      6.83 o 
  -7   5  13        9.73       11.07      6.31 o 
  -6   5  13        6.28        6.38      2.69 o 
  -5   5  13        5.52        5.35      2.15 o 
  -4   5  13        2.39        4.61      3.64 o 
  -3   5  13        6.33        5.75      6.05 o 
  -2   5  13        7.40        7.60      3.52 o 
  -1   5  13        0.26        0.54      3.00 o 
   0   5  13       20.54       22.53      4.66 o 
   1   5  13        4.55        7.78      4.78 o 
   2   5  13        4.20        3.49      1.90 o 
   3   5  13        2.25        5.04      6.70 o 
 -13   0  14        0.11       10.65     16.38 o 
 -12   0  14       46.04       43.16      5.64 o 
 -11   0  14       45.87       61.85     10.41 o 
 -10   0  14        2.17        8.11      5.41 o 
  -9   0  14       32.06       43.24     19.16 o 
  -8   0  14        0.13        2.31     11.69 o 
  -7   0  14      166.42      183.23     17.57 o 
  -6   0  14        0.05        0.32      1.59 o 
  -5   0  14       50.28       53.18     18.60 o 
  -4   0  14       32.17       54.93      8.66 o 
  -3   0  14        2.07        4.21     11.84 o 
  -2   0  14        0.59        2.09      1.55 o 
  -1   0  14       85.27       77.36      9.74 o 
   0   0  14        0.23        1.21      0.56 o 
   1   0  14        2.18        2.78      6.73 o 
   2   0  14        3.93        5.65      5.82 o 
   3   0  14      137.93      142.85     17.97 o 
   4   0  14       15.19       14.94      3.02 o 
   5   0  14       43.36       44.36      5.96 o 
   6   0  14       17.09       16.69     23.53 o 
   7   0  14        1.87        0.56      4.05 o 
   8   0  14        2.45        3.42      4.37 o 
 -13   1  14        1.72        2.85      2.90 o 
 -12   1  14       25.09       24.10      4.04 o 
 -11   1  14       16.44       23.06      4.25 o 
 -10   1  14       17.73       15.52      8.37 o 
  -9   1  14        8.19        9.52      2.50 o 
  -8   1  14       27.48       32.41      5.80 o 
  -7   1  14       44.77       41.61     10.41 o 
  -6   1  14      126.78      114.84      3.01 o 
  -5   1  14       48.35       50.95      6.93 o 
  -4   1  14       10.16       19.06      7.22 o 
  -3   1  14       39.93       48.07     11.79 o 
  -2   1  14       72.69       78.86      4.40 o 
  -1   1  14      131.65      137.27      8.07 o 
   0   1  14       45.48       41.03      6.22 o 
   1   1  14       19.37       25.00      7.74 o 
   2   1  14       97.62       91.42      2.59 o 
   3   1  14       38.77       44.83      5.34 o 
   4   1  14       51.54       48.84      4.02 o 
   5   1  14       46.71       57.84      9.99 o 
   6   1  14        1.88        2.40      1.27 o 
   7   1  14        8.23        6.64      1.71 o 
   8   1  14        2.32        3.38      2.59 o 
 -12   2  14        2.62        3.32      1.51 o 
 -11   2  14       17.97       24.89      5.26 o 
 -10   2  14       10.70       15.73      2.99 o 
  -9   2  14       36.20       32.17      2.48 o 
  -8   2  14       27.31       25.95      2.03 o 
  -7   2  14      122.22      113.38     12.02 o 
  -6   2  14       59.45       69.86      8.84 o 
  -5   2  14      178.47      191.41      7.61 o 
  -4   2  14      372.51      336.42     23.64 o 
  -3   2  14       25.96       24.36      4.60 o 
  -2   2  14        1.12        1.05      0.24 o 
  -1   2  14      165.00      180.88      8.66 o 
   0   2  14      105.54      115.77     22.38 o 
   1   2  14      131.69      136.25      5.33 o 
   2   2  14       72.96       64.97      6.32 o 
   3   2  14       29.62       31.00      0.76 o 
   4   2  14       19.55       23.41      3.88 o 
   5   2  14        8.09       11.92      2.53 o 
   6   2  14       14.74       14.00      2.11 o 
   7   2  14        9.78       10.00      4.89 o 
 -11   3  14        1.16        1.53      1.10 o 
 -10   3  14       15.08       16.73      6.68 o 
  -9   3  14       15.71       14.87      3.56 o 
  -8   3  14       35.59       41.73     11.65 o 
  -7   3  14       70.17       65.96      3.10 o 
  -6   3  14       48.74       44.88      3.46 o 
  -5   3  14       38.90       55.47     11.58 o 
  -4   3  14       16.04       25.15      4.75 o 
  -3   3  14        3.46        3.30      0.73 o 
  -2   3  14       46.19       39.03      5.51 o 
  -1   3  14       13.19       25.16      6.28 o 
   0   3  14       49.21       52.62      8.86 o 
   1   3  14       52.80       47.07      1.91 o 
   2   3  14        9.21       11.30      7.35 o 
   3   3  14       17.15       16.39      5.21 o 
   4   3  14       19.06       19.41      2.30 o 
   5   3  14        1.63        1.54      1.87 o 
   6   3  14        1.63        5.57      6.28 o 
 -10   4  14        7.17        9.89      5.37 o 
  -9   4  14       31.38       29.75      6.16 o 
  -8   4  14       36.23       38.34      6.76 o 
  -7   4  14       21.00       18.29      1.97 o 
  -6   4  14       18.67       17.76      2.30 o 
  -5   4  14       10.05        9.66      2.37 o 
  -4   4  14       17.52       14.85      5.19 o 
  -3   4  14       52.68       47.09      5.22 o 
  -2   4  14       14.71       21.73     10.85 o 
  -1   4  14       11.14       13.50      7.32 o 
   0   4  14        2.99        3.67      7.48 o 
   1   4  14        1.69        5.14      7.44 o 
   2   4  14        3.21        4.23      4.36 o 
   3   4  14        8.55       10.00      4.15 o 
   4   4  14       12.09       16.32      6.63 o 
   5   4  14        1.76        7.34      3.95 o 
  -7   5  14        1.69        2.45      2.74 o 
  -6   5  14        3.89        4.27      1.23 o 
  -5   5  14        1.60        3.63      2.40 o 
  -4   5  14        2.41        5.17      4.48 o 
  -3   5  14        2.53        7.12     11.14 o 
  -2   5  14        4.74        5.30      0.63 o 
  -1   5  14       15.70       18.47      4.15 o 
   0   5  14       13.45       12.31     10.66 o 
   1   5  14        1.50        3.18      3.24 o 
   2   5  14        0.50        4.53      4.49 o 
 -13   0  15        0.14        0.72     19.56 o 
 -12   0  15       17.01       15.82     17.97 o 
 -11   0  15       17.22       19.63     20.03 o 
 -10   0  15        4.03        4.21      1.35 o 
  -9   0  15        7.37       15.74     13.75 o 
  -8   0  15       13.69       21.07     10.65 o 
  -7   0  15      142.62      131.64      1.03 o 
  -6   0  15       34.03       45.55     16.61 o 
  -5   0  15       35.59       34.10      1.67 o 
  -4   0  15       21.20       26.31      8.90 o 
  -3   0  15        6.87       13.12      6.60 o 
  -2   0  15       18.40       22.34      4.29 o 
  -1   0  15        1.49        5.05     10.83 o 
   0   0  15       12.73       15.78      7.17 o 
   1   0  15        0.00        0.94     12.48 o 
   2   0  15       16.32       19.98      2.94 o 
   3   0  15       11.90       21.94      6.20 o 
   4   0  15        9.68       17.25     23.29 o 
   5   0  15        1.70        3.34      6.84 o 
   6   0  15       15.37       16.53     12.08 o 
   7   0  15        0.11        0.00      3.66 o 
 -12   1  15       15.54       19.27      6.00 o 
 -11   1  15        8.86       15.63      5.14 o 
 -10   1  15       20.96       27.42      6.30 o 
  -9   1  15       12.71       11.67      3.96 o 
  -8   1  15       29.85       30.07      3.15 o 
  -7   1  15       19.44       28.76      6.28 o 
  -6   1  15        0.86        6.57      6.84 o 
  -5   1  15       46.41       42.90      6.34 o 
  -4   1  15       54.31       50.05      4.22 o 
  -3   1  15        7.35       11.55      8.35 o 
  -2   1  15       50.71       50.82      6.20 o 
  -1   1  15       36.28       38.11      3.64 o 
   0   1  15        9.04       10.51      2.11 o 
   1   1  15       29.09       35.51      4.13 o 
   2   1  15       58.50       53.58      3.16 o 
   3   1  15       13.18       13.42      3.23 o 
   4   1  15        3.20        2.94      0.24 o 
   5   1  15        2.11        3.85      1.24 o 
   6   1  15       19.67       33.19     11.67 o 
   7   1  15        0.63        2.08      2.66 o 
 -12   2  15       15.65       13.36      9.20 o 
 -11   2  15        5.92       17.83      3.80 o 
 -10   2  15        7.66       13.88      2.95 o 
  -9   2  15        8.45       11.14      3.11 o 
  -8   2  15       21.80       24.30      4.56 o 
  -7   2  15       89.64      117.72      6.70 o 
  -6   2  15      113.67      106.35      8.19 o 
  -5   2  15       23.49       24.13      4.84 o 
  -4   2  15       83.06       86.36     17.57 o 
  -3   2  15        4.54        7.79      5.28 o 
  -2   2  15        5.35        7.67      6.93 o 
  -1   2  15       57.25       55.92      3.67 o 
   0   2  15       14.89       14.27      4.71 o 
   1   2  15       12.77       13.03     12.10 o 
   2   2  15        5.57        5.16      1.71 o 
   3   2  15       98.53       86.13      3.02 o 
   4   2  15       22.27       27.17      5.59 o 
   5   2  15        2.88        4.29      3.96 o 
   6   2  15        7.12        8.03      7.59 o 
 -11   3  15        2.10        4.23      6.16 o 
 -10   3  15        0.37        1.90      0.85 o 
  -9   3  15       22.65       28.90      5.16 o 
  -8   3  15       71.28       61.88      4.40 o 
  -7   3  15        1.92        3.21      3.89 o 
  -6   3  15       13.94       20.52      5.32 o 
  -5   3  15       13.24       12.70      1.37 o 
  -4   3  15       58.42       60.89      7.28 o 
  -3   3  15       39.15       34.28      3.34 o 
  -2   3  15       28.48       33.41      3.75 o 
  -1   3  15       41.98       42.41     13.84 o 
   0   3  15       31.22       37.07      5.21 o 
   1   3  15        5.52        7.13     12.57 o 
   2   3  15       31.24       31.80     10.12 o 
   3   3  15       14.52       16.96      5.94 o 
   4   3  15        3.96        6.30      1.05 o 
   5   3  15        0.75        1.51      1.27 o 
  -9   4  15       18.33       14.88      5.67 o 
  -8   4  15        7.22        7.62      4.31 o 
  -7   4  15       11.58       20.83      8.08 o 
  -6   4  15       10.46       14.71      2.78 o 
  -5   4  15        3.94        6.58      3.78 o 
  -4   4  15       20.07       26.02      4.28 o 
  -3   4  15       33.89       33.01      4.48 o 
  -2   4  15       25.95       32.82     14.01 o 
  -1   4  15        9.05       11.18      1.40 o 
   0   4  15        1.98        2.99      4.67 o 
   1   4  15       11.02       12.25     13.77 o 
   2   4  15        3.29        5.64      9.22 o 
   3   4  15        3.14        4.69      3.80 o 
  -5   5  15        0.77        3.92      3.80 o 
  -4   5  15        5.66        9.74      1.74 o 
  -3   5  15        2.55        6.10      7.79 o 
  -2   5  15        1.19        1.57      5.76 o 
  -1   5  15        0.08        1.58     10.89 o 
   0   5  15        6.27        9.78      2.18 o 
 -12   0  16        0.97        3.50      6.20 o 
 -11   0  16        5.40       12.32      6.12 o 
 -10   0  16       15.74       19.08     14.47 o 
  -9   0  16        8.16       12.64     17.09 o 
  -8   0  16        4.36        5.49     13.04 o 
  -7   0  16        1.55        5.41     13.99 o 
  -6   0  16       19.57       22.02      5.96 o 
  -5   0  16       66.66       68.52      3.26 o 
  -4   0  16        7.51       15.82      6.36 o 
  -3   0  16       35.02       30.68     14.23 o 
  -2   0  16        5.01        8.11     11.21 o 
  -1   0  16       23.63       37.60     14.79 o 
   0   0  16        0.62        1.34      2.98 o 
   1   0  16        4.99       14.56      6.00 o 
   2   0  16       41.70       45.64      9.42 o 
   3   0  16       13.53       17.81      3.58 o 
   4   0  16        8.90       10.97     11.84 o 
   5   0  16        2.21        7.39     22.66 o 
   6   0  16       19.71       18.92     11.21 o 
 -12   1  16        0.71        6.68      5.83 o 
 -11   1  16        4.60        6.00      0.71 o 
 -10   1  16        8.05        7.70      6.80 o 
  -9   1  16       15.50       17.12      6.94 o 
  -8   1  16       34.79       32.26      3.62 o 
  -7   1  16       63.28       61.35      7.30 o 
  -6   1  16       26.40       26.67     11.38 o 
  -5   1  16       24.18       30.43     11.85 o 
  -4   1  16       42.22       48.42      1.27 o 
  -3   1  16        3.63        5.63      3.04 o 
  -2   1  16        5.10        7.27      1.68 o 
  -1   1  16       18.20       16.85      3.07 o 
   0   1  16        4.40        8.74      3.81 o 
   1   1  16        8.69       12.06      3.76 o 
   2   1  16        5.25       13.99     15.91 o 
   3   1  16      105.49      102.90      5.60 o 
   4   1  16        6.58       11.98      3.26 o 
   5   1  16        1.02        3.20      3.22 o 
   6   1  16        1.28        2.73      2.65 o 
 -11   2  16       10.64        8.27      1.50 o 
 -10   2  16        7.14        7.17      5.54 o 
  -9   2  16        2.97        4.29      5.22 o 
  -8   2  16        0.70        2.19      2.76 o 
  -7   2  16       24.23       28.24      4.94 o 
  -6   2  16       15.05       20.90      4.16 o 
  -5   2  16       24.70       28.02      5.46 o 
  -4   2  16       12.73       14.45      7.52 o 
  -3   2  16       17.41       16.57      1.62 o 
  -2   2  16       54.69       51.35      2.51 o 
  -1   2  16       29.50       28.16      2.45 o 
   0   2  16       11.67       13.18      2.83 o 
   1   2  16       12.77       11.68      5.13 o 
   2   2  16        3.20        5.23      6.17 o 
   3   2  16       30.83       35.76      5.95 o 
   4   2  16        6.19        7.67      4.71 o 
   5   2  16        8.69       12.48     22.42 o 
 -10   3  16        1.05        4.16      3.89 o 
  -9   3  16       33.70       28.60      8.19 o 
  -8   3  16       13.25       23.26     10.41 o 
  -7   3  16       29.63       25.45      2.90 o 
  -6   3  16       17.57       18.89      3.28 o 
  -5   3  16       11.94       13.56      2.04 o 
  -4   3  16        5.22       10.25      3.61 o 
  -3   3  16       44.49       44.34      3.51 o 
  -2   3  16       46.66       52.00      4.28 o 
  -1   3  16       18.31       25.01      5.21 o 
   0   3  16        8.54        9.86      4.67 o 
   1   3  16       16.44       17.48     12.13 o 
   2   3  16        8.66       16.38     11.02 o 
   3   3  16        1.11        1.68      0.84 o 
   4   3  16        1.28        1.75      6.90 o 
  -8   4  16        5.79       11.13      6.09 o 
  -7   4  16        6.09        6.28      1.07 o 
  -6   4  16        4.28        4.82      1.67 o 
  -5   4  16        1.80        6.55      6.06 o 
  -4   4  16        0.36        0.96      3.72 o 
  -3   4  16        0.78        2.77      2.76 o 
  -2   4  16        2.49        4.03      3.06 o 
  -1   4  16       16.02       22.38      5.06 o 
   0   4  16        5.16        8.90      5.26 o 
   1   4  16        0.87        3.38      0.87 o 
   2   4  16        1.50        2.92      5.79 o 
 -12   0  17        2.88        5.80     22.66 o 
 -11   0  17       13.41       22.74     15.98 o 
 -10   0  17        2.50        6.52      3.02 o 
  -9   0  17       11.70       29.09     19.79 o 
  -8   0  17        1.08       10.33      8.35 o 
  -7   0  17       87.35      102.31     18.84 o 
  -6   0  17       41.67       54.21     19.71 o 
  -5   0  17        0.16        2.38      6.20 o 
  -4   0  17       45.59       50.88      7.07 o 
  -3   0  17       27.33       36.96     21.70 o 
  -2   0  17        0.05        0.56      1.35 o 
  -1   0  17       96.56      105.25      4.37 o 
   0   0  17       34.49       39.19      8.51 o 
   1   0  17        8.63        7.00      0.24 o 
   2   0  17        1.54        3.66      3.90 o 
   3   0  17        2.80        8.59     23.77 o 
   4   0  17        1.62        4.85     10.73 o 
   5   0  17        1.62        6.20     15.74 o 
 -11   1  17        0.01        0.47      1.10 o 
 -10   1  17        2.80       10.26     13.06 o 
  -9   1  17       12.40       21.93      4.70 o 
  -8   1  17        3.20        2.76      2.06 o 
  -7   1  17        1.43        1.05      0.87 o 
  -6   1  17        5.46        7.80      4.12 o 
  -5   1  17       25.06       24.87      4.65 o 
  -4   1  17       16.54       17.62      2.38 o 
  -3   1  17        2.71        5.44     13.36 o 
  -2   1  17        0.84        1.13      0.34 o 
  -1   1  17       12.38       13.82      1.84 o 
   0   1  17       36.06       34.87      2.67 o 
   1   1  17       32.22       28.88      6.76 o 
   2   1  17        5.24        5.01      8.96 o 
   3   1  17        2.53        5.01     18.52 o 
   4   1  17       18.60       14.07     19.56 o 
   5   1  17        0.21        1.19      0.16 o 
 -11   2  17       13.58       18.74      3.70 o 
 -10   2  17        5.09        5.46      2.07 o 
  -9   2  17        0.60        2.14      3.96 o 
  -8   2  17       12.07       19.57      5.26 o 
  -7   2  17       22.46       30.91     14.56 o 
  -6   2  17       10.93       17.39      7.28 o 
  -5   2  17        3.47        3.66      5.38 o 
  -4   2  17       12.72       21.06      5.83 o 
  -3   2  17       25.79       30.15      3.50 o 
  -2   2  17       55.19       54.56      3.15 o 
  -1   2  17        7.62        9.30      2.15 o 
   0   2  17       24.37       25.14      4.74 o 
   1   2  17       19.55       23.79     12.07 o 
   2   2  17       34.42       29.69      4.89 o 
   3   2  17       22.60       21.10     10.69 o 
   4   2  17        2.05        2.97      1.81 o 
  -9   3  17        7.49        9.33      8.01 o 
  -8   3  17        2.38        4.45      2.26 o 
  -7   3  17        9.57        8.78      4.14 o 
  -6   3  17        2.19        5.66      3.85 o 
  -5   3  17       17.60       16.70      2.59 o 
  -4   3  17       13.08       12.82      2.41 o 
  -3   3  17        2.14        3.83      3.60 o 
  -2   3  17        1.52        0.69      2.42 o 
  -1   3  17       25.09       27.94     10.41 o 
   0   3  17        7.23        5.95      6.72 o 
   1   3  17        6.94        8.58      3.38 o 
   2   3  17       18.60       19.23      7.98 o 
   3   3  17        5.25        8.07      4.14 o 
  -7   4  17        5.00        4.01      1.91 o 
  -6   4  17       10.62       13.17      6.77 o 
  -5   4  17        0.83        0.82      1.17 o 
  -4   4  17        7.88       11.49      5.94 o 
  -3   4  17       10.55       10.74     10.76 o 
  -2   4  17       10.77       11.84      5.24 o 
  -1   4  17        3.85        7.33      7.11 o 
   0   4  17        3.81        5.67      4.39 o 
   1   4  17        4.29        6.63      5.67 o 
 -11   0  18        6.38        8.66      6.60 o 
 -10   0  18        0.01        1.19     19.48 o 
  -9   0  18        8.99        7.23      7.07 o 
  -8   0  18        0.13        0.00      2.78 o 
  -7   0  18        0.03        0.64      8.90 o 
  -6   0  18        6.47       10.81     20.35 o 
  -5   0  18        0.45        2.70     10.10 o 
  -4   0  18        1.22        6.44     20.11 o 
  -3   0  18        1.24        1.51      7.31 o 
  -2   0  18       23.58       29.17     10.81 o 
  -1   0  18        0.17        1.27      8.90 o 
   0   0  18        1.44        2.70     10.25 o 
   1   0  18        0.62        4.93     12.56 o 
   3   0  18        3.42        8.43     21.07 o 
   4   0  18        4.91        7.71     15.98 o 
 -11   1  18       12.59       11.61      2.99 o 
 -10   1  18       10.45       17.65      6.78 o 
  -9   1  18        1.14        2.68      2.53 o 
  -8   1  18        3.16        6.70      6.93 o 
  -7   1  18       23.70       23.65      8.71 o 
  -6   1  18       26.54       29.56      6.85 o 
  -5   1  18       34.13       32.80      3.15 o 
  -4   1  18        0.27        1.77      4.21 o 
  -3   1  18       10.47       14.40      5.94 o 
  -2   1  18       10.28       13.30      6.65 o 
  -1   1  18       16.67       17.80      4.68 o 
   0   1  18       13.75       18.57      4.89 o 
   1   1  18        3.18        6.52      5.97 o 
   2   1  18        9.03       11.29      6.33 o 
   3   1  18       13.07       16.77      3.82 o 
   4   1  18        4.42       19.24     11.84 o 
 -10   2  18        8.20       16.60      4.81 o 
  -9   2  18        8.29       18.41      7.11 o 
  -8   2  18       10.39       14.33      3.46 o 
  -7   2  18        7.68        9.47      1.97 o 
  -6   2  18       30.34       30.07     12.50 o 
  -5   2  18        8.51       14.14      5.69 o 
  -4   2  18        8.20       16.52     13.33 o 
  -3   2  18       37.52       37.85      4.96 o 
  -2   2  18        6.57        9.97      2.04 o 
  -1   2  18       17.93       23.57     10.25 o 
   0   2  18        4.16        3.36      1.43 o 
   1   2  18        4.56        4.33      3.17 o 
   2   2  18       15.55       25.79     14.43 o 
   3   2  18        9.72        8.39      1.03 o 
  -8   3  18        3.82        2.70      1.11 o 
  -7   3  18        2.10        1.98      1.72 o 
  -6   3  18        1.62        5.72      5.65 o 
  -5   3  18        5.91        7.15     10.59 o 
  -4   3  18        1.09        2.77      5.98 o 
  -3   3  18        9.11       10.35      7.16 o 
  -2   3  18       11.87       11.88     11.54 o 
  -1   3  18       10.57       10.45     12.27 o 
   0   3  18       17.32       17.30      7.68 o 
   1   3  18       15.40       15.78      1.73 o 
   2   3  18        0.17        0.41      0.24 o 
  -5   4  18        3.58        3.46      0.98 o 
  -4   4  18        4.58        5.83      4.21 o 
  -3   4  18        0.18        0.90      3.32 o 
  -2   4  18        0.11        1.43      3.98 o 
 -10   0  19        5.28        4.85     13.04 o 
  -9   0  19        0.32        3.58      9.38 o 
  -8   0  19        1.14        3.18      5.96 o 
  -7   0  19        0.43        1.19      1.83 o 
  -6   0  19        0.12        1.11      2.31 o 
  -5   0  19        7.72        8.90     12.08 o 
  -4   0  19       25.47       28.30     11.84 o 
  -3   0  19        0.01        0.40      6.20 o 
  -2   0  19        8.39        8.82      8.59 o 
  -1   0  19        0.68        0.72      5.96 o 
   0   0  19        8.43       10.73      6.20 o 
 -10   1  19        2.86        5.06      7.68 o 
  -9   1  19        4.21        9.93      4.17 o 
  -8   1  19       20.01       20.14      7.12 o 
  -7   1  19        0.08        2.16      8.53 o 
  -6   1  19        9.24       14.57      8.23 o 
  -5   1  19        5.80        5.41      0.72 o 
  -4   1  19        5.66        9.73      1.64 o 
  -3   1  19       23.38       27.11      4.52 o 
  -2   1  19       23.64       27.38      4.53 o 
  -1   1  19        0.24        1.59      2.25 o 
   0   1  19        2.90        5.01      3.90 o 
   1   1  19        1.59        3.34      2.20 o 
   2   1  19       29.61       33.78      8.03 o 
   3   1  19       15.95       15.10      0.32 o 
  -9   2  19        2.08        4.92      5.85 o 
  -8   2  19       10.24       12.66      5.53 o 
  -7   2  19       16.40       17.87     10.87 o 
  -6   2  19       12.54       23.52      7.20 o 
  -5   2  19        6.88       10.92     10.26 o 
  -4   2  19        8.56        9.37     12.42 o 
  -3   2  19       14.94       21.28      4.96 o 
  -2   2  19       18.59       19.51      1.48 o 
  -1   2  19        6.10        7.86      6.50 o 
   0   2  19        1.78        3.18     14.13 o 
   1   2  19        0.18        1.27     10.21 o 
   2   2  19       47.56       40.31      6.88 o 
  -7   3  19        1.54        7.05      2.42 o 
  -6   3  19        9.56       10.96      8.51 o 
  -5   3  19        7.64        6.88      6.30 o 
  -4   3  19       10.02        8.27      0.92 o 
  -3   3  19       11.71       13.62      9.87 o 
  -2   3  19        0.67        1.98      8.46 o 
  -1   3  19        7.39        9.48      7.43 o 
   0   3  19        1.03        2.70      4.28 o 
  -9   0  20        0.06        0.40      7.31 o 
  -8   0  20        0.17        1.51     13.75 o 
  -7   0  20        1.06        5.17     16.22 o 
  -6   0  20        2.63       10.10      8.19 o 
  -5   0  20        0.03        0.87      6.60 o 
  -4   0  20        3.18        4.05     14.87 o 
  -3   0  20       18.13       19.00      2.86 o 
  -2   0  20        4.79        5.17      4.61 o 
  -1   0  20        1.37        4.13     15.10 o 
   0   0  20        3.74        3.10     14.87 o 
  -9   1  20        1.44        1.58      2.12 o 
  -8   1  20        1.75        1.92      2.58 o 
  -7   1  20       38.64       46.49      7.52 o 
  -6   1  20        5.56       10.51      3.48 o 
  -5   1  20        6.12        5.96      1.84 o 
  -4   1  20        0.89        4.32      5.89 o 
  -3   1  20       10.07       13.03      6.92 o 
  -2   1  20        2.91        5.52      7.95 o 
  -1   1  20        2.85        5.17     18.28 o 
   0   1  20        4.88        7.95      9.62 o 
   1   1  20        3.57        4.77     13.75 o 
  -7   2  20       24.83       23.54      1.27 o 
  -6   2  20        3.54        2.78      7.33 o 
  -5   2  20        3.11        7.50      5.47 o 
  -4   2  20       11.24       17.69      4.03 o 
  -3   2  20       23.13       27.48      5.64 o 
  -2   2  20        1.88       13.20      9.78 o 
  -1   2  20        9.06       12.88     23.29 o 
   0   2  20        1.20        2.94      3.32 o 
  -7   0  21       12.85       24.64     13.43 o 
  -6   0  21        0.28        1.67      5.25 o 
  -5   0  21        0.02        0.00     13.04 o 
  -4   0  21        0.08        2.46      7.07 o 
  -3   0  21        4.08        7.63      1.51 o 
  -2   0  21        0.00        0.72     10.97 o 
  -1   0  21        3.38        3.82      0.79 o 
  -7   1  21        8.91       10.19      3.93 o 
  -6   1  21        1.71        2.96      3.54 o 
  -5   1  21        6.09        6.42      6.74 o 
  -4   1  21        3.38        3.33      1.09 o 
  -3   1  21        1.83        1.10      1.99 o 
  -2   1  21        6.30        5.68      3.47 o 
  -1   1  21        0.62        3.66     12.80 o 
  -4   2  21        7.54       10.23      5.95 o 
  -3   2  21        3.88        3.86      1.99 o 
                                                 
